# Supplementary material for: 2,6-Diethyl­anilinium perchlorate
Source: Acta Crystallogr Sect E Struct Rep Online. 2010 Feb 13;66(Pt 3):o614. doi: 10.1107/S1600536810004654 (PMC2983530; doi:10.1107/S1600536810004654)
Supplement: Supplementary file 1 [file e-66-0o614-sup1.cif]

##############################################################################
###                                                                        ###
###        Electronic paper (Acta Crystallographica Section E)             ###
###                                                                        ###
##############################################################################
#                                                                            #
# This CIF contains the data in a paper accepted for publication in Acta     #
# Crystallographica Section E. It conforms to the requirements of Notes      #
# for Authors for Section E, and has been peer reviewed under the auspices   #
# of the IUCr Commission on Journals.                                        #
#                                                                            #
# Full details of the Crystallographic Information File format               #
# are given in the paper "The Crystallographic Information File (CIF):       #
# a New Standard Archive File for Crystallography" by S. R. Hall, F. H.      #
# Allen and I. D. Brown [Acta Cryst. (1991), A47, 655-685].                  #
#                                                                            #
# The current version of the core CIF dictionary is obtainable from          #
# ftp://ftp.iucr.org/pub/cif_core.dic. The current version number is 2.4.    #
#                                                                            #
# Software is freely available for graphical display of the structure(s) in  #
# this CIF.  For information consult the CIF home page http://www.iucr.org/  #
# cif/home.html                                                              #
#                                                                            #
# This file may be used for bona fide research purposes within the           #
# scientific community so long as proper attribution is given to the journal # 
# article from which it was obtained.                                        #
#                                                                            #
##############################################################################
                                             
data_I
_audit_creation_method     SHELXL-97
_chemical_name_systematic
;
2,6-Diethylanilinium perchlorate
;
_chemical_name_common     ?
_chemical_formula_moiety     'C10 H16 N +, Cl O4 -'
_chemical_formula_sum     'C10 H16 Cl N O4'
_chemical_formula_iupac     'C10 H16 N +, Cl O4 -'
_chemical_formula_weight     249.69
_chemical_melting_point     ?
_symmetry_cell_setting     'monoclinic'
_symmetry_space_group_name_H-M     'P 21/c '
_symmetry_space_group_name_Hall     '-P 2ybc '
loop_
    _symmetry_equiv_pos_as_xyz
    'x, y, z'
    '-x, y+1/2, -z+1/2'
    '-x, -y, -z'
    'x, -y-1/2, z-1/2'
_cell_length_a     15.105(3)
_cell_length_b     21.192(5)
_cell_length_c     7.718(6)
_cell_angle_alpha     90.00
_cell_angle_beta     98.10(3)
_cell_angle_gamma     90.00
_cell_volume     2446(2)
_cell_formula_units_Z     8
_cell_measurement_reflns_used     25
_cell_measurement_theta_min     9
_cell_measurement_theta_max     11
_cell_measurement_temperature     293(2)
_exptl_crystal_description     block
_exptl_crystal_colour     colourless
_exptl_crystal_size_max     0.50
_exptl_crystal_size_mid     0.40
_exptl_crystal_size_min     0.20
_exptl_crystal_density_diffrn     1.356
_exptl_crystal_density_meas     ?
_exptl_crystal_density_method     'not measured'
_exptl_crystal_F_000     1056
_exptl_absorpt_coefficient_mu     0.167
_exptl_absorpt_correction_type     none
_exptl_absorpt_process_details     ?
_exptl_absorpt_correction_T_min     ?
_exptl_absorpt_correction_T_max     ?
_exptl_special_details
;
;
_diffrn_ambient_temperature     293
_diffrn_radiation_type     AgK\a
_diffrn_radiation_wavelength     0.56085
_diffrn_radiation_source     'fine-focus sealed tube'
_diffrn_radiation_monochromator     graphite
_diffrn_measurement_device_type     'Enraf--Nonius TurboCAD-4'
_diffrn_measurement_method     'non-profiled omega scans'
_diffrn_reflns_number     15750
_diffrn_reflns_av_R_equivalents     0.0520
_diffrn_reflns_av_sigmaI/netI     0.1907
_diffrn_reflns_theta_min     2.15
_diffrn_reflns_theta_max     27.95
_diffrn_reflns_theta_full     27.95
_diffrn_measured_fraction_theta_max     0.998
_diffrn_measured_fraction_theta_full     0.998
_diffrn_reflns_limit_h_min     -25
_diffrn_reflns_limit_h_max     5
_diffrn_reflns_limit_k_min     -35
_diffrn_reflns_limit_k_max     0
_diffrn_reflns_limit_l_min     -12
_diffrn_reflns_limit_l_max     12
_diffrn_standards_number     2
_diffrn_standards_interval_time     120
_diffrn_standards_decay_%     5
_refine_special_details
;
Refinement of <i>F</i>^2^ against ALL reflections. The weighted <i>R</i>-factor
wR and goodness of fit <i>S</i> are based on <i>F</i>^2^, conventional
<i>R</i>-factors <i>R</i> are based on <i>F</i>, with <i>F</i> set to zero for
negative <i>F</i>^2^. The threshold expression of <i>F</i>^2^ >
\s(<i>F</i>^2^) is used only for calculating <i>R</i>-factors(gt) etc. and is
not relevant to the choice of reflections for refinement. <i>R</i>-factors
based on <i>F</i>^2^ are statistically about twice as large as those based on
<i>F</i>, and <i>R</i>- factors based on ALL data will be even larger.
;
_reflns_number_total     11941
_reflns_number_gt     2954
_reflns_threshold_expression     I>2\s(I)
_refine_ls_structure_factor_coef     Fsqd
_refine_ls_matrix_type     full
_refine_ls_R_factor_all     0.3192
_refine_ls_R_factor_gt     0.0888
_refine_ls_wR_factor_gt     0.1926
_refine_ls_wR_factor_ref     0.2776
_refine_ls_goodness_of_fit_ref     0.905
_refine_ls_restrained_S_all     0.905
_refine_ls_number_reflns     11941
_refine_ls_number_parameters     304
_refine_ls_number_restraints     0
_refine_ls_hydrogen_treatment     noref
_refine_ls_weighting_scheme     calc
_refine_ls_weighting_details
                'calc w=1/[\s^2^(Fo^2^)+(0.1095P)^2^+] where P=(Fo^2^+2Fc^2^)/3'
_atom_sites_solution_hydrogens     geom
_atom_sites_solution_primary     direct
_atom_sites_solution_secondary     difmap
_refine_ls_shift/su_max     0.000
_refine_ls_shift/su_mean     0.000
_refine_diff_density_max     0.356
_refine_diff_density_min     -0.359
_refine_ls_extinction_method     none
_refine_ls_extinction_coef     ?
loop_
    _atom_type_symbol
    _atom_type_description
    _atom_type_scat_dispersion_real
    _atom_type_scat_dispersion_imag
    _atom_type_scat_source
    'C' 'C' 0.0015 0.0009
                         'International Tables Vol C Tables 4.2.6.8 and 6.1.1.4'
    'H' 'H' 0.0000 0.0000
                         'International Tables Vol C Tables 4.2.6.8 and 6.1.1.4'
    'Cl' 'Cl' 0.0998 0.0984
                         'International Tables Vol C Tables 4.2.6.8 and 6.1.1.4'
    'N' 'N' 0.0030 0.0019
                         'International Tables Vol C Tables 4.2.6.8 and 6.1.1.4'
    'O' 'O' 0.0056 0.0036
                         'International Tables Vol C Tables 4.2.6.8 and 6.1.1.4'
_computing_data_collection     '<i>CAD-4 EXPRESS</i> (Enraf--Nonius, 1994)'
_computing_cell_refinement     '<i>CAD-4 EXPRESS</i> (Enraf--Nonius, 1994)'
_computing_data_reduction     'XCAD4 (Harms & Wocadlo, 1995)'
_computing_structure_solution     'SHELXS97 (Sheldrick, 2008)'
_computing_structure_refinement     'SHELXL97 (Sheldrick, 2008)'
_computing_molecular_graphics     'Ortep-3 (Farrugia, 1997)'
_computing_publication_material     'WinGX (Farrugia, 1999)'
loop_
    _atom_site_type_symbol
    _atom_site_label
    _atom_site_fract_x
    _atom_site_fract_y
    _atom_site_fract_z
    _atom_site_U_iso_or_equiv
    _atom_site_adp_type
    _atom_site_calc_flag
    _atom_site_refinement_flags
    _atom_site_occupancy
    _atom_site_disorder_assembly
    _atom_site_disorder_group
    C C7A -0.0545(10) 0.6898(8) 0.139(3) 0.094(7) Uani d P 0.469(13) A 1
    H H7A1 0.0024 0.7060 0.1960 0.112 Uiso calc PR 0.469(13) A 1
    H H7A2 -0.0600 0.7012 0.0165 0.112 Uiso calc PR 0.469(13) A 1
    C C7B -0.0813(12) 0.6774(8) 0.089(2) 0.106(6) Uani d P 0.531(13) A 2
    H H7B1 -0.0280 0.7030 0.1180 0.127 Uiso calc PR 0.531(13) A 2
    H H7B2 -0.0885 0.6726 -0.0373 0.127 Uiso calc PR 0.531(13) A 2
    C C8A -0.1146(10) 0.7157(9) 0.204(3) 0.126(4) Uani d P 0.469(13) A 1
    H H8A1 -0.1124 0.7604 0.1839 0.188 Uiso calc PR 0.469(13) A 1
    H H8A2 -0.1072 0.7076 0.3273 0.188 Uiso calc PR 0.469(13) A 1
    H H8A3 -0.1713 0.6995 0.1504 0.188 Uiso calc PR 0.469(13) A 1
    C C8B -0.1498(9) 0.7177(8) 0.116(3) 0.126(4) Uani d P 0.531(13) A 2
    H H8B1 -0.1429 0.7570 0.0571 0.188 Uiso calc PR 0.531(13) A 2
    H H8B2 -0.1481 0.7251 0.2387 0.188 Uiso calc PR 0.531(13) A 2
    H H8B3 -0.2061 0.6990 0.0695 0.188 Uiso calc PR 0.531(13) A 2
    N N2 0.37636(18) 0.68014(13) 0.7366(3) 0.0541(7) Uani d . 1 . .
    H H2A 0.3312 0.6531 0.7121 0.081 Uiso calc R 1 . .
    H H2B 0.3754 0.7078 0.6497 0.081 Uiso calc R 1 . .
    H H2C 0.3709 0.7005 0.8355 0.081 Uiso calc R 1 . .
    O O3 0.1026(2) 0.65755(15) 0.8694(4) 0.1012(11) Uani d . 1 . .
    O O1 0.18825(19) 0.63681(13) 0.6498(4) 0.0866(9) Uani d . 1 . .
    O O7 0.3499(2) 0.68975(12) 0.0880(3) 0.0791(8) Uani d . 1 . .
    N N1 0.1070(2) 0.63278(14) 0.2448(4) 0.0658(8) Uani d . 1 . .
    H H1A 0.1561 0.6116 0.2870 0.099 Uiso calc R 1 . .
    H H1B 0.0970 0.6629 0.3201 0.099 Uiso calc R 1 . .
    H H1C 0.1141 0.6502 0.1428 0.099 Uiso calc R 1 . .
    O O2 0.1721(2) 0.73912(12) 0.7426(5) 0.1005(11) Uani d . 1 . .
    O O5 0.3253(3) 0.66497(17) 0.3658(4) 0.1196(14) Uani d . 1 . .
    O O8 0.4341(2) 0.61129(16) 0.2440(6) 0.1222(14) Uani d . 1 . .
    O O6 0.2856(2) 0.59355(16) 0.1434(5) 0.1159(12) Uani d . 1 . .
    O O4 0.0539(2) 0.6843(2) 0.5835(5) 0.1218(13) Uani d . 1 . .
    Cl Cl1 0.12968(6) 0.68032(4) 0.71443(11) 0.0502(2) Uani d . 1 . .
    Cl Cl2 0.35009(6) 0.63848(4) 0.21107(12) 0.0580(3) Uani d . 1 . .
    C C1 0.0299(2) 0.58913(16) 0.2194(4) 0.0544(9) Uani d . 1 A .
    C C3 -0.0302(3) 0.48757(18) 0.2325(5) 0.0674(11) Uani d . 1 . .
    H H3 -0.0236 0.4448 0.2587 0.081 Uiso calc R 1 . .
    C C2 0.0446(3) 0.52653(16) 0.2615(4) 0.0562(9) Uani d . 1 . .
    C C4 -0.1126(3) 0.5099(2) 0.1672(5) 0.0786(12) Uani d . 1 . .
    H H4 -0.1612 0.4825 0.1497 0.094 Uiso calc R 1 . .
    C C6 -0.0529(3) 0.6145(2) 0.1543(6) 0.0713(11) Uani d . 1 . .
    C C9 0.1350(3) 0.50228(19) 0.3346(5) 0.0723(11) Uani d . 1 . .
    H H9A 0.1554 0.5253 0.4414 0.087 Uiso calc R 1 . .
    H H9B 0.1758 0.5118 0.2518 0.087 Uiso calc R 1 . .
    C C10 0.1413(3) 0.43215(19) 0.3754(6) 0.0896(14) Uani d . 1 . .
    H H10A 0.2019 0.4216 0.4210 0.134 Uiso calc R 1 . .
    H H10B 0.1231 0.4085 0.2703 0.134 Uiso calc R 1 . .
    H H10C 0.1030 0.4221 0.4606 0.134 Uiso calc R 1 . .
    C C5 -0.1239(3) 0.5723(2) 0.1274(6) 0.0850(13) Uani d . 1 A .
    H H5 -0.1804 0.5869 0.0813 0.102 Uiso calc R 1 . .
    C C11 0.4615(2) 0.64544(17) 0.7574(4) 0.0548(9) Uani d . 1 . .
    C C16 0.5406(3) 0.6799(2) 0.7952(5) 0.0634(10) Uani d . 1 . .
    C C12 0.4577(3) 0.58089(18) 0.7432(5) 0.0647(10) Uani d . 1 . .
    C C20 0.3702(4) 0.4774(3) 0.7116(8) 0.125(2) Uani d . 1 . .
    H H20A 0.3098 0.4624 0.6854 0.187 Uiso calc R 1 . .
    H H20B 0.3956 0.4630 0.8258 0.187 Uiso calc R 1 . .
    H H20C 0.4049 0.4616 0.6260 0.187 Uiso calc R 1 . .
    C C13 0.5396(3) 0.5487(2) 0.7667(6) 0.0885(14) Uani d . 1 . .
    H H13 0.5405 0.5049 0.7598 0.106 Uiso calc R 1 . .
    C C19 0.3704(3) 0.5457(2) 0.7082(7) 0.0876(14) Uani d . 1 . .
    H H19A 0.3333 0.5600 0.7930 0.105 Uiso calc R 1 . .
    H H19B 0.3411 0.5587 0.5938 0.105 Uiso calc R 1 . .
    C C17 0.5385(3) 0.7511(2) 0.8118(6) 0.0765(11) Uani d . 1 . .
    H H17A 0.5014 0.7616 0.9005 0.092 Uiso calc R 1 . .
    H H17B 0.5093 0.7682 0.7017 0.092 Uiso calc R 1 . .
    C C15 0.6199(3) 0.6456(3) 0.8166(6) 0.0883(14) Uani d . 1 . .
    H H15 0.6745 0.6663 0.8425 0.106 Uiso calc R 1 . .
    C C14 0.6174(3) 0.5811(3) 0.7994(7) 0.0945(15) Uani d . 1 . .
    H H14 0.6710 0.5589 0.8106 0.113 Uiso calc R 1 . .
    C C18 0.6274(4) 0.7845(3) 0.8577(8) 0.120(2) Uani d . 1 . .
    H H18A 0.6176 0.8292 0.8628 0.180 Uiso calc R 1 . .
    H H18B 0.6649 0.7755 0.7700 0.180 Uiso calc R 1 . .
    H H18C 0.6562 0.7699 0.9694 0.180 Uiso calc R 1 . .
loop_
    _atom_site_aniso_label
    _atom_site_aniso_U_11
    _atom_site_aniso_U_22
    _atom_site_aniso_U_33
    _atom_site_aniso_U_12
    _atom_site_aniso_U_13
    _atom_site_aniso_U_23
    C7A 0.044(6) 0.062(9) 0.168(16) 0.000(6) -0.007(7) 0.039(9)
    C7B 0.119(14) 0.088(8) 0.130(11) -0.023(9) 0.083(11) -0.023(8)
    C8A 0.050(8) 0.135(6) 0.187(16) 0.045(7) -0.002(6) 0.010(9)
    C8B 0.050(8) 0.135(6) 0.187(16) 0.045(7) -0.002(6) 0.010(9)
    N2 0.0530(17) 0.0584(16) 0.0511(16) 0.0024(14) 0.0081(14) -0.0052(13)
    O3 0.146(3) 0.103(2) 0.0636(17) -0.043(2) 0.0447(19) -0.0017(16)
    O1 0.0757(19) 0.0764(18) 0.114(2) 0.0053(15) 0.0331(18) -0.0259(16)
    O7 0.107(2) 0.0746(17) 0.0590(15) -0.0023(16) 0.0237(16) 0.0112(13)
    N1 0.077(2) 0.0641(19) 0.0620(18) -0.0194(16) 0.0293(16) -0.0043(14)
    O2 0.128(3) 0.0523(16) 0.129(3) -0.0247(17) 0.044(2) -0.0107(16)
    O5 0.181(4) 0.136(3) 0.0490(16) 0.062(3) 0.041(2) 0.0098(17)
    O8 0.073(2) 0.082(2) 0.216(4) 0.0294(18) 0.034(2) 0.020(2)
    O6 0.108(3) 0.091(2) 0.149(3) -0.036(2) 0.022(2) -0.002(2)
    O4 0.083(2) 0.165(3) 0.107(3) 0.030(2) -0.020(2) -0.002(2)
    Cl1 0.0526(5) 0.0464(4) 0.0535(5) -0.0003(4) 0.0142(4) -0.0012(4)
    Cl2 0.0594(6) 0.0571(5) 0.0608(5) 0.0063(5) 0.0198(4) 0.0041(4)
    C1 0.062(2) 0.057(2) 0.0494(18) -0.0151(18) 0.0236(17) -0.0073(15)
    C3 0.086(3) 0.056(2) 0.064(2) -0.022(2) 0.021(2) -0.0045(17)
    C2 0.072(3) 0.055(2) 0.0449(18) -0.0150(18) 0.0206(18) -0.0058(15)
    C4 0.076(3) 0.091(3) 0.071(3) -0.033(3) 0.017(2) 0.001(2)
    C6 0.076(3) 0.068(3) 0.078(3) -0.004(2) 0.036(2) 0.009(2)
    C9 0.076(3) 0.072(3) 0.071(3) -0.010(2) 0.017(2) 0.004(2)
    C10 0.104(4) 0.075(3) 0.089(3) 0.004(3) 0.012(3) 0.012(2)
    C5 0.065(3) 0.111(4) 0.082(3) -0.006(3) 0.020(2) 0.013(3)
    C11 0.060(2) 0.067(2) 0.0380(17) 0.0130(19) 0.0068(16) -0.0003(15)
    C16 0.058(2) 0.079(3) 0.053(2) 0.007(2) 0.0057(18) -0.0018(18)
    C12 0.068(3) 0.065(2) 0.062(2) 0.009(2) 0.009(2) 0.0027(18)
    C20 0.101(4) 0.105(4) 0.163(6) 0.001(3) -0.001(4) 0.017(4)
    C13 0.082(3) 0.075(3) 0.110(4) 0.025(3) 0.020(3) 0.007(3)
    C19 0.077(3) 0.063(3) 0.121(4) 0.010(2) 0.006(3) -0.002(2)
    C17 0.060(3) 0.090(3) 0.078(3) -0.007(2) 0.007(2) -0.013(2)
    C15 0.057(3) 0.114(4) 0.091(3) 0.009(3) -0.001(2) 0.004(3)
    C14 0.066(3) 0.100(4) 0.119(4) 0.024(3) 0.017(3) 0.009(3)
    C18 0.095(4) 0.118(4) 0.145(5) -0.031(3) 0.010(4) -0.024(4)
_geom_special_details
;
All esds (except the esd in the dihedral angle between two l.s. planes) are
estimated using the full covariance matrix. The cell esds are taken into
account individually in the estimation of esds in distances, angles and
torsion angles; correlations between esds in cell parameters are only used
when they are defined by crystal symmetry. An approximate (isotropic)
treatment of cell esds is used for estimating esds involving l.s. planes.
;
loop_
    _geom_bond_atom_site_label_1
    _geom_bond_atom_site_label_2
    _geom_bond_site_symmetry_2
    _geom_bond_distance
    _geom_bond_publ_flag
    C7A C8A . 1.22(3) ?
    C7A C6 . 1.599(17) ?
    C7A H7A1 . 0.9700 ?
    C7A H7A2 . 0.9700 ?
    C7B C8B . 1.38(2) ?
    C7B C6 . 1.468(19) ?
    C7B H7B1 . 0.9700 ?
    C7B H7B2 . 0.9700 ?
    C8A H8A1 . 0.9600 ?
    C8A H8A2 . 0.9600 ?
    C8A H8A3 . 0.9600 ?
    C8B H8B1 . 0.9600 ?
    C8B H8B2 . 0.9600 ?
    C8B H8B3 . 0.9600 ?
    N2 C11 . 1.471(4) ?
    N2 H2A . 0.8900 ?
    N2 H2B . 0.8900 ?
    N2 H2C . 0.8900 ?
    O3 Cl1 . 1.404(3) ?
    O1 Cl1 . 1.416(3) ?
    O7 Cl2 . 1.443(3) ?
    N1 C1 . 1.478(4) ?
    N1 H1A . 0.8900 ?
    N1 H1B . 0.8900 ?
    N1 H1C . 0.8900 ?
    O2 Cl1 . 1.404(3) ?
    O5 Cl2 . 1.417(3) ?
    O8 Cl2 . 1.385(3) ?
    O6 Cl2 . 1.409(3) ?
    O4 Cl1 . 1.418(3) ?
    C1 C2 . 1.376(5) ?
    C1 C6 . 1.389(5) ?
    C3 C4 . 1.360(6) ?
    C3 C2 . 1.391(5) ?
    C3 H3 . 0.9300 ?
    C2 C9 . 1.493(5) ?
    C4 C5 . 1.363(6) ?
    C4 H4 . 0.9300 ?
    C6 C5 . 1.390(6) ?
    C9 C10 . 1.520(5) ?
    C9 H9A . 0.9700 ?
    C9 H9B . 0.9700 ?
    C10 H10A . 0.9600 ?
    C10 H10B . 0.9600 ?
    C10 H10C . 0.9600 ?
    C5 H5 . 0.9300 ?
    C11 C12 . 1.373(5) ?
    C11 C16 . 1.395(5) ?
    C16 C15 . 1.392(6) ?
    C16 C17 . 1.515(6) ?
    C12 C13 . 1.402(5) ?
    C12 C19 . 1.506(6) ?
    C20 C19 . 1.446(6) ?
    C20 H20A . 0.9600 ?
    C20 H20B . 0.9600 ?
    C20 H20C . 0.9600 ?
    C13 C14 . 1.354(6) ?
    C13 H13 . 0.9300 ?
    C19 H19A . 0.9700 ?
    C19 H19B . 0.9700 ?
    C17 C18 . 1.515(6) ?
    C17 H17A . 0.9700 ?
    C17 H17B . 0.9700 ?
    C15 C14 . 1.374(6) ?
    C15 H15 . 0.9300 ?
    C14 H14 . 0.9300 ?
    C18 H18A . 0.9600 ?
    C18 H18B . 0.9600 ?
    C18 H18C . 0.9600 ?
loop_
    _geom_angle_atom_site_label_1
    _geom_angle_atom_site_label_2
    _geom_angle_atom_site_label_3
    _geom_angle_site_symmetry_1
    _geom_angle_site_symmetry_3
    _geom_angle
    _geom_angle_publ_flag
    C8A C7A C6 . . 115.0(16) ?
    C8A C7A H7A1 . . 108.5 ?
    C6 C7A H7A1 . . 108.5 ?
    C8A C7A H7A2 . . 108.5 ?
    C6 C7A H7A2 . . 108.5 ?
    H7A1 C7A H7A2 . . 107.5 ?
    C8B C7B C6 . . 134.4(14) ?
    C8B C7B H7B1 . . 103.6 ?
    C6 C7B H7B1 . . 103.6 ?
    C8B C7B H7B2 . . 103.6 ?
    C6 C7B H7B2 . . 103.6 ?
    H7B1 C7B H7B2 . . 105.3 ?
    C7A C8A H8A1 . . 109.5 ?
    C7A C8A H8A2 . . 109.5 ?
    H8A1 C8A H8A2 . . 109.5 ?
    C7A C8A H8A3 . . 109.5 ?
    H8A1 C8A H8A3 . . 109.5 ?
    H8A2 C8A H8A3 . . 109.5 ?
    C7B C8B H8B1 . . 109.5 ?
    C7B C8B H8B2 . . 109.5 ?
    H8B1 C8B H8B2 . . 109.5 ?
    C7B C8B H8B3 . . 109.5 ?
    H8B1 C8B H8B3 . . 109.5 ?
    H8B2 C8B H8B3 . . 109.5 ?
    C11 N2 H2A . . 109.5 ?
    C11 N2 H2B . . 109.5 ?
    H2A N2 H2B . . 109.5 ?
    C11 N2 H2C . . 109.5 ?
    H2A N2 H2C . . 109.5 ?
    H2B N2 H2C . . 109.5 ?
    C1 N1 H1A . . 109.5 ?
    C1 N1 H1B . . 109.5 ?
    H1A N1 H1B . . 109.5 ?
    C1 N1 H1C . . 109.5 ?
    H1A N1 H1C . . 109.5 ?
    H1B N1 H1C . . 109.5 ?
    O3 Cl1 O2 . . 110.8(2) ?
    O3 Cl1 O1 . . 110.4(2) ?
    O2 Cl1 O1 . . 109.79(19) ?
    O3 Cl1 O4 . . 108.9(2) ?
    O2 Cl1 O4 . . 111.2(2) ?
    O1 Cl1 O4 . . 105.6(2) ?
    O8 Cl2 O6 . . 110.8(2) ?
    O8 Cl2 O5 . . 110.8(3) ?
    O6 Cl2 O5 . . 109.2(2) ?
    O8 Cl2 O7 . . 110.6(2) ?
    O6 Cl2 O7 . . 109.1(2) ?
    O5 Cl2 O7 . . 106.27(19) ?
    C2 C1 C6 . . 124.4(3) ?
    C2 C1 N1 . . 118.4(3) ?
    C6 C1 N1 . . 117.3(3) ?
    C4 C3 C2 . . 122.2(4) ?
    C4 C3 H3 . . 118.9 ?
    C2 C3 H3 . . 118.9 ?
    C1 C2 C3 . . 115.8(4) ?
    C1 C2 C9 . . 121.9(3) ?
    C3 C2 C9 . . 122.3(3) ?
    C3 C4 C5 . . 120.0(4) ?
    C3 C4 H4 . . 120.0 ?
    C5 C4 H4 . . 120.0 ?
    C1 C6 C5 . . 116.2(4) ?
    C1 C6 C7B . . 132.9(8) ?
    C5 C6 C7B . . 110.6(8) ?
    C1 C6 C7A . . 114.6(6) ?
    C5 C6 C7A . . 128.9(7) ?
    C7B C6 C7A . . 21.4(10) ?
    C2 C9 C10 . . 116.3(4) ?
    C2 C9 H9A . . 108.2 ?
    C10 C9 H9A . . 108.2 ?
    C2 C9 H9B . . 108.2 ?
    C10 C9 H9B . . 108.2 ?
    H9A C9 H9B . . 107.4 ?
    C9 C10 H10A . . 109.5 ?
    C9 C10 H10B . . 109.5 ?
    H10A C10 H10B . . 109.5 ?
    C9 C10 H10C . . 109.5 ?
    H10A C10 H10C . . 109.5 ?
    H10B C10 H10C . . 109.5 ?
    C4 C5 C6 . . 121.4(5) ?
    C4 C5 H5 . . 119.3 ?
    C6 C5 H5 . . 119.3 ?
    C12 C11 C16 . . 124.3(4) ?
    C12 C11 N2 . . 117.6(3) ?
    C16 C11 N2 . . 118.1(3) ?
    C15 C16 C11 . . 116.7(4) ?
    C15 C16 C17 . . 122.5(4) ?
    C11 C16 C17 . . 120.8(3) ?
    C11 C12 C13 . . 116.7(4) ?
    C11 C12 C19 . . 122.3(4) ?
    C13 C12 C19 . . 121.0(4) ?
    C19 C20 H20A . . 109.5 ?
    C19 C20 H20B . . 109.5 ?
    H20A C20 H20B . . 109.5 ?
    C19 C20 H20C . . 109.5 ?
    H20A C20 H20C . . 109.5 ?
    H20B C20 H20C . . 109.5 ?
    C14 C13 C12 . . 120.3(4) ?
    C14 C13 H13 . . 119.9 ?
    C12 C13 H13 . . 119.9 ?
    C20 C19 C12 . . 119.8(4) ?
    C20 C19 H19A . . 107.4 ?
    C12 C19 H19A . . 107.4 ?
    C20 C19 H19B . . 107.4 ?
    C12 C19 H19B . . 107.4 ?
    H19A C19 H19B . . 106.9 ?
    C16 C17 C18 . . 117.2(4) ?
    C16 C17 H17A . . 108.0 ?
    C18 C17 H17A . . 108.0 ?
    C16 C17 H17B . . 108.0 ?
    C18 C17 H17B . . 108.0 ?
    H17A C17 H17B . . 107.2 ?
    C14 C15 C16 . . 119.7(5) ?
    C14 C15 H15 . . 120.1 ?
    C16 C15 H15 . . 120.1 ?
    C13 C14 C15 . . 122.3(5) ?
    C13 C14 H14 . . 118.8 ?
    C15 C14 H14 . . 118.8 ?
    C17 C18 H18A . . 109.5 ?
    C17 C18 H18B . . 109.5 ?
    H18A C18 H18B . . 109.5 ?
    C17 C18 H18C . . 109.5 ?
    H18A C18 H18C . . 109.5 ?
    H18B C18 H18C . . 109.5 ?
loop_
    _geom_hbond_atom_site_label_D
    _geom_hbond_atom_site_label_H
    _geom_hbond_atom_site_label_A
    _geom_hbond_site_symmetry_A
    _geom_hbond_distance_DH
    _geom_hbond_distance_HA
    _geom_hbond_distance_DA
    _geom_hbond_angle_DHA
    _geom_hbond_publ_flag
    N1 H1A O6 1_555 0.89 2.41 3.029(4) 127 yes
    N1 H1B O4 1_555 0.89 2.27 3.043(5) 146 yes
    N1 H1B O2 4_575 0.89 2.48 2.889(4) 109 yes
    N1 H1C O3 1_554 0.89 2.10 2.935(4) 157 yes
    N1 H1C O2 4_575 0.89 2.58 2.889(4) 101 yes
    N2 H2A O1 1_555 0.89 2.17 2.971(4) 149 yes
    N2 H2B O5 1_555 0.89 2.39 2.875(4) 114 yes
    N2 H2B O7 4_576 0.89 2.24 2.991(4) 141 yes
    N2 H2C O7 1_556 0.89 2.03 2.805(3) 144 yes
    C3 H3 O3 3_566 0.93 2.60 3.321(5) 134 yes
    C13 H13 O8 3_666 0.93 2.49 3.418(6) 172 yes
data_New_Global_Publ_Block
_journal_date_recd_electronic     2010-02-04
_journal_date_accepted     2010-02-05
_journal_name_full     'Acta Crystallographica, Section E'
_journal_year     2010
_journal_volume     66
_journal_issue      3
_journal_page_first     o614
_journal_page_last     o614
_journal_paper_category     QO
_journal_coeditor_code     HB5332
_publ_contact_author_name     'Wajda Smirani Sta'
_publ_contact_author_address
;
Laboratoire de chimie des Mat\'eriaux
Facult\'e des Sciences de Bizerte
7021 Zarzouna Bizerte Tunisie
;
_publ_contact_author_email     'wajda_sta@yahoo.fr'
_publ_contact_author_fax     '216 72 590 566'
_publ_contact_author_phone     '216 72 591 906'
_publ_section_title
;
2,6-Diethylanilinium perchlorate
;
loop_
    _publ_author_name
    _publ_author_footnote
    _publ_author_address
    'Smirani Sta, Wajda' .
;
Laboratoire de Chimie des Mat\'eriaux
Facult\'e des Sciences de Bizerte
7021 Zarzouna, Bizerte, Tunisia
;
    'Rzaigui, Mohamed' .
;
Laboratoire de Chimie des Mat\'eriaux
Facult\'e des Sciences de Bizerte
7021 Zarzouna, Bizerte, Tunisia
;
    'S. Al-Deyab, Salem' .
;
Petrochemical Research Chair
College of Science, King Saud University
Riyadh, Saudi Arabia
;
_publ_section_synopsis     .
