# Supplementary material for: 2,6-Diethyl­anilinium perchlorate
Source: Acta Crystallogr Sect E Struct Rep Online. 2010 Feb 13;66(Pt 3):o614. doi: 10.1107/S1600536810004654 (PMC2983530; doi:10.1107/S1600536810004654)
Supplement: Supplementary file 2 [file e-66-0o614-Isup2.hkl]

#
# h,k,l, Fc-squared, Fo-squared, sigma(Fo-squared) and status flag
#
data_I
_shelx_title ' new in P 21/c'
_shelx_refln_list_code          4
_shelx_F_calc_maximum      401.35
_exptl_crystal_F_000      1056.00
_reflns_d_resolution_high  0.5982
 
loop_
 _symmetry_equiv_pos_as_xyz
 'x, y, z'
 '-x, y+1/2, -z+1/2'
 '-x, -y, -z'
 'x, -y-1/2, z-1/2'
 
_cell_length_a    15.1054
_cell_length_b    21.1917
_cell_length_c     7.7180
_cell_angle_alpha  90.000
_cell_angle_beta   98.105
_cell_angle_gamma  90.000
 
_shelx_F_squared_multiplier     1.000
 
loop_
 _refln_index_h
 _refln_index_k
 _refln_index_l
 _refln_F_squared_calc
 _refln_F_squared_meas
 _refln_F_squared_sigma
 _refln_observed_status
   2   0   0    14180.76    12340.65     59.30 o
   3   0   0      216.17      263.09      5.27 o
   4   0   0    77680.43    57387.39   1717.84 o
   5   0   0     2081.55     1720.75     13.70 o
   6   0   0     5078.90     5702.87     53.06 o
   7   0   0      386.98      360.14     12.84 o
   8   0   0     2228.43     1914.07     27.09 o
   9   0   0      476.64      422.55     16.80 o
  10   0   0     4036.87     3734.96     43.30 o
  11   0   0      292.84      347.96     18.87 o
  12   0   0     4048.52     3819.91     50.64 o
  13   0   0      231.26      268.98     20.59 o
  14   0   0        8.74       18.81     21.24 o
  15   0   0       65.30       95.48     18.04 o
  16   0   0       47.27       21.95     24.85 o
  17   0   0       61.72       17.81     25.67 o
  18   0   0        7.32        4.85     20.47 o
  19   0   0       23.26       -6.98     31.23 o
  20   0   0        1.53       28.10     29.93 o
  21   0   0        0.21      -34.96     34.96 o
  22   0   0        1.61       34.67     23.66 o
  23   0   0        1.79      -36.44     36.44 o
  24   0   0        2.52       16.92     38.04 o
   2   1   0      174.55      180.67      3.93 o
   3   1   0     1327.49     1219.64     25.67 o
   4   1   0     2054.49     1983.29     14.49 o
   5   1   0     6429.61     6000.92     35.17 o
   6   1   0        0.16        3.19      9.82 o
   7   1   0      331.09      288.21     12.19 o
   8   1   0      258.07      328.50     13.67 o
   9   1   0      298.39      248.81     14.43 o
  10   1   0      462.35      452.07     17.98 o
  11   1   0       54.42       33.90     13.49 o
  12   1   0      658.30      629.72     25.97 o
  13   1   0      108.34      150.79     17.39 o
  14   1   0      226.99      216.99     19.70 o
  15   1   0       28.00       26.50     17.27 o
  16   1   0       13.38       -6.86     23.37 o
  17   1   0       42.14       28.93     18.34 o
  18   1   0       51.55       56.14     21.53 o
  19   1   0        1.24       19.23     27.69 o
  20   1   0       12.09        5.62     31.00 o
  21   1   0        2.89       32.12     21.89 o
  22   1   0       13.68       42.06     23.43 o
  23   1   0        0.07        0.00     36.03 o
  24   1   0        1.16       88.32     25.67 o
   2   2   0      745.61      708.58      6.40 o
   3   2   0      769.37      754.73     17.57 o
   4   2   0     2608.50     2384.16     16.83 o
   5   2   0      478.52      403.10      7.96 o
   6   2   0      480.18      484.43     13.31 o
   7   2   0     1063.98     1079.72     19.46 o
   8   2   0        0.30       -6.33     12.66 o
   9   2   0       18.72       31.71      9.35 o
  10   2   0      112.25      112.81     12.60 o
  11   2   0       42.67       55.13     12.72 o
  12   2   0        0.72      -22.83     22.83 o
  13   2   0       11.28        7.63     21.83 o
  14   2   0       20.40        7.10     22.78 o
  15   2   0       78.22       83.71     17.57 o
  16   2   0       14.87       20.70     23.54 o
  17   2   0       17.92       20.88     27.15 o
  18   2   0        0.38        8.99     20.35 o
  19   2   0        0.83       10.53     20.47 o
  20   2   0        0.10       -1.89     29.81 o
  21   2   0        0.02      -28.16     31.06 o
  22   2   0        0.76       -8.40     34.37 o
  23   2   0        0.12      -20.23     35.43 o
  24   2   0        0.32       36.38     37.80 o
   1   3   0     1078.68     1093.14     40.40 o
   2   3   0     6389.52     6864.74     27.71 o
   3   3   0      117.09      137.92      5.06 o
   4   3   0      247.07      216.55     15.94 o
   5   3   0     3864.53     3730.98     35.26 o
   6   3   0      486.31      429.71     12.78 o
   7   3   0     1824.39     2069.47     26.15 o
   8   3   0      461.74      410.49     14.79 o
   9   3   0       21.46       50.16     10.29 o
  10   3   0        3.45      -15.56     15.56 o
  11   3   0        3.49      -13.84     17.69 o
  12   3   0      617.20      602.39     24.08 o
  13   3   0        9.37       15.44     15.14 o
  14   3   0       21.12       23.19     15.79 o
  15   3   0       55.31       82.29     16.80 o
  16   3   0       11.49        5.56     23.72 o
  17   3   0       31.17       -7.51     26.50 o
  18   3   0        1.76       -4.91     26.56 o
  19   3   0       27.64       57.26     21.36 o
  20   3   0        2.52       37.80     20.76 o
  21   3   0        1.17       -2.01     32.42 o
  22   3   0        0.14      -23.25     34.01 o
  23   3   0        0.09        6.74     31.94 o
  24   3   0        0.29        7.28     37.92 o
   0   4   0     9995.82     8710.50     43.18 o
   1   4   0     1977.01     1982.94     72.05 o
   2   4   0      434.94      455.29      6.59 o
   3   4   0     2939.29     2615.23     40.11 o
   4   4   0      778.25      673.53      9.44 o
   5   4   0      332.87      334.38      8.20 o
   6   4   0      188.41      191.37     11.12 o
   7   4   0      320.24      295.78     13.37 o
   8   4   0      193.79      231.60     13.13 o
   9   4   0      616.90      580.15     18.81 o
  10   4   0       35.78       36.09     11.18 o
  11   4   0      254.13      264.37     16.98 o
  12   4   0        0.49       10.23     19.17 o
  13   4   0      208.01      207.70     18.81 o
  14   4   0       37.83       21.65     17.21 o
  15   4   0        1.89      -14.49     25.67 o
  16   4   0        0.72       18.22     15.91 o
  17   4   0       14.42       18.10     26.68 o
  18   4   0        0.00      -21.30     27.74 o
  19   4   0       14.73       14.20     29.58 o
  20   4   0        1.96        3.79     32.36 o
  21   4   0        0.13      -18.28     32.83 o
  22   4   0        0.67      -14.85     33.66 o
  23   4   0        2.61       31.71     33.90 o
  24   4   0        0.15       12.19     25.67 o
   1   5   0    24733.56    20672.88    198.97 o
   2   5   0        4.53        5.85      6.36 o
   3   5   0     9355.45     8244.17     87.76 o
   4   5   0        0.24        3.48      6.54 o
   5   5   0     6449.93     6018.22     38.98 o
   6   5   0     3641.66     4000.70     42.53 o
   7   5   0      260.72      217.40     12.78 o
   8   5   0     3672.98     3679.65     38.63 o
   9   5   0     1101.31     1056.36     24.79 o
  10   5   0      241.54      219.17     15.32 o
  11   5   0        8.72      -15.26     18.87 o
  12   5   0      236.01      223.97     17.75 o
  13   5   0      132.53      131.50     18.46 o
  14   5   0      217.95      235.86     19.70 o
  15   5   0        4.12      -23.43     23.43 o
  16   5   0        0.01       29.70     15.32 o
  17   5   0        3.76      -16.74     27.98 o
  18   5   0       77.47       75.25     21.24 o
  19   5   0        8.89      -21.47     31.59 o
  20   5   0        0.01      -32.48     32.48 o
  21   5   0        0.00        8.16     31.94 o
  22   5   0        2.84      -31.71     31.71 o
  23   5   0        0.11       -9.11     35.43 o
  24   5   0        1.07       -9.82     38.69 o
   0   6   0    14605.78    12959.83     64.84 o
   1   6   0     2850.36     2468.93     44.66 o
   2   6   0      142.34      128.76      8.61 o
   3   6   0     2067.72     1924.45     27.77 o
   4   6   0     9969.66     9489.97    122.69 o
   5   6   0     1249.03     1011.47     24.93 o
   6   6   0       88.00       95.36     10.71 o
   7   6   0     1800.35     1900.46     27.21 o
   8   6   0     1110.85     1076.29     22.54 o
   9   6   0      388.61      341.57     16.68 o
  10   6   0      189.11      210.30     15.08 o
  11   6   0       53.75       17.57     18.81 o
  12   6   0      193.31      152.68     17.69 o
  13   6   0      125.38      105.59     18.22 o
  14   6   0       20.47       37.15     15.62 o
  15   6   0       51.35       20.29     26.62 o
  16   6   0       38.22       21.77     24.25 o
  17   6   0       26.01       13.90     19.29 o
  18   6   0        6.58      -16.68     29.05 o
  19   6   0        4.37       16.27     27.45 o
  20   6   0        0.76      -30.52     30.52 o
  21   6   0        0.00       24.79     31.18 o
  22   6   0        2.26      -21.53     36.74 o
  23   6   0        3.65       42.47     23.01 o
  24   6   0        0.69      -12.36     38.87 o
   1   7   0     1007.97      967.32     10.62 o
   2   7   0     1033.88      775.54      9.91 o
   3   7   0     2989.36     2762.65     19.95 o
   4   7   0     4788.34     4656.24     90.72 o
   5   7   0     2396.70     2203.57     53.65 o
   6   7   0      781.54     1134.21     21.18 o
   7   7   0      533.65      491.89     15.91 o
   8   7   0        0.70       -5.21     14.43 o
   9   7   0     1156.79     1159.23     26.27 o
  10   7   0      201.54      224.79     15.74 o
  11   7   0      133.64      114.76     15.79 o
  12   7   0      222.47      192.55     17.75 o
  13   7   0      242.87      244.32     20.65 o
  14   7   0       93.03      107.19     17.04 o
  15   7   0       41.73       42.65     18.10 o
  16   7   0        4.64      -14.73     26.62 o
  17   7   0       57.93       75.78     20.29 o
  18   7   0        0.08       23.66     27.92 o
  19   7   0        0.39       10.94     27.92 o
  20   7   0        4.90       29.05     30.23 o
  21   7   0       13.56       33.36     36.32 o
  22   7   0        0.23       19.58     23.96 o
  23   7   0        0.00       -4.61     37.86 o
  24   7   0        1.12        0.00     40.05 o
   0   8   0      280.07      231.07      9.41 o
   1   8   0        0.13        5.99     11.33 o
   2   8   0      164.68      173.39      6.35 o
   3   8   0      412.69      427.47     19.34 o
   4   8   0     1218.37      980.39     29.40 o
   5   8   0      390.95      408.86     14.49 o
   6   8   0      144.46      117.19     10.59 o
   7   8   0      135.56      107.31     11.77 o
   8   8   0      857.04      800.74     21.65 o
   9   8   0       33.10       24.02     11.59 o
  10   8   0        4.76      -15.79     17.33 o
  11   8   0      476.29      440.66     21.41 o
  12   8   0      438.46      407.35     22.95 o
  13   8   0      179.71      174.10     18.69 o
  14   8   0        2.42       10.29     20.53 o
  15   8   0       97.68       64.48     19.17 o
  16   8   0      125.41      106.48     21.06 o
  17   8   0        5.77      -27.92     27.92 o
  18   8   0        1.27       -1.72     26.86 o
  19   8   0        3.39      -24.08     29.64 o
  20   8   0       27.66       -3.90     32.48 o
  21   8   0        0.00       14.73     36.20 o
  22   8   0        2.64      -19.82     36.32 o
  23   8   0        0.30       14.02     34.37 o
  24   8   0        5.89       20.11     43.30 o
   1   9   0     1243.34     1405.27     23.51 o
   2   9   0     1519.15     1903.83     27.71 o
   3   9   0       10.22       33.65      5.86 o
   4   9   0       98.06      109.70      6.92 o
   5   9   0      674.59      727.43     12.44 o
   6   9   0      560.04      527.91     16.92 o
   7   9   0      408.25      369.67     16.15 o
   8   9   0      325.16      303.18     15.32 o
   9   9   0       47.19       58.51     12.01 o
  10   9   0       42.56       46.62     13.96 o
  11   9   0      209.40      214.03     17.75 o
  12   9   0      320.84      313.59     21.89 o
  13   9   0       64.41       46.91     18.99 o
  14   9   0        0.40       -9.23     23.19 o
  15   9   0       20.04       33.60     17.92 o
  16   9   0       41.99       27.51     18.81 o
  17   9   0       39.85       23.84     19.58 o
  18   9   0        1.02        8.70     26.98 o
  19   9   0       10.72       11.24     32.54 o
  20   9   0        2.10      -33.36     33.36 o
  21   9   0       15.59       19.23     33.72 o
  22   9   0        0.33       24.49     23.72 o
  23   9   0        1.23      -18.93     36.44 o
  24   9   0        0.03      -17.81     40.29 o
   0  10   0       68.88       55.49      9.47 o
   1  10   0     2142.15     2483.73     50.46 o
   2  10   0      302.26      294.86      8.81 o
   3  10   0      198.61      248.76      8.11 o
   4  10   0      155.45      154.28      7.82 o
   5  10   0        0.01        5.96      8.97 o
   6  10   0      794.14      715.85     19.52 o
   7  10   0      874.24      796.31     21.18 o
   8  10   0       13.54       31.65     11.83 o
   9  10   0      166.31      164.04     14.67 o
  10  10   0        0.98      -19.29     19.29 o
  11  10   0      547.71      528.03     22.78 o
  12  10   0       47.47       63.47     16.33 o
  13  10   0       14.22       15.20     23.07 o
  14  10   0       11.56      -14.85     23.84 o
  15  10   0        0.01       -8.76     23.78 o
  16  10   0       43.69       52.24     19.40 o
  17  10   0       11.14       -3.37     29.16 o
  18  10   0        4.10       23.07     20.29 o
  19  10   0        0.00      -26.74     33.25 o
  20  10   0        9.24      -12.13     33.90 o
  21  10   0        0.54      -25.97     34.78 o
  22  10   0        0.30      -13.55     35.38 o
  23  10   0        0.01        2.43     38.63 o
   2  11   0       85.55       77.79     10.50 o
   3  11   0       18.66        8.04      8.96 o
   4  11   0      225.44      244.49      9.18 o
   5  11   0      325.39      330.84     10.25 o
   6  11   0       14.66       28.63     10.47 o
   7  11   0        0.10      -12.48     15.97 o
   8  11   0       79.55       75.54     13.96 o
   9  11   0        5.00        5.86     18.81 o
  10  11   0       51.11       72.64     15.08 o
  11  11   0        1.62        2.25     22.72 o
  12  11   0        6.44       22.24     15.74 o
  13  11   0        0.25      -24.20     24.20 o
  14  11   0        0.37        8.28     22.78 o
  15  11   0        0.12      -25.44     26.74 o
  16  11   0       10.96        0.00     26.50 o
  17  11   0        0.11      -27.69     27.69 o
  18  11   0        0.07      -12.66     30.64 o
  19  11   0        1.25      -34.55     34.55 o
  20  11   0        2.94       30.76     23.19 o
  21  11   0        0.00        0.00     33.60 o
  22  11   0        0.00      -38.33     38.33 o
  23  11   0        0.01       39.34     25.44 o
   0  12   0     1538.00     1653.37     25.67 o
   2  12   0       58.36       61.28      6.84 o
   3  12   0      774.43      576.44     22.66 o
   4  12   0       25.92       33.89     15.35 o
   5  12   0      604.65      543.02     13.96 o
   6  12   0        0.39       17.10     10.29 o
   7  12   0      809.15      677.87     21.36 o
   8  12   0       98.31      100.27     15.74 o
   9  12   0        0.36        0.00     18.52 o
  10  12   0       22.41        5.38     20.82 o
  11  12   0      124.57      103.46     17.10 o
  12  12   0      167.03      113.05     18.99 o
  13  12   0       41.04       44.96     17.27 o
  14  12   0       20.89       11.54     18.04 o
  15  12   0       16.59        9.17     24.20 o
  16  12   0        3.44       26.09     27.63 o
  17  12   0        4.80       16.56     20.17 o
  18  12   0        9.11       33.19     22.24 o
  19  12   0        3.35       24.73     23.01 o
  20  12   0       11.03       -6.27     34.84 o
  21  12   0        0.12       41.35     24.67 o
  22  12   0        2.03      -36.68     36.68 o
  23  12   0        0.04       19.94     26.38 o
   1  13   0      162.39      187.94      8.84 o
   2  13   0     1590.78     1264.57     17.13 o
   3  13   0      138.67      168.65     20.47 o
   4  13   0       10.65       26.29      7.80 o
   5  13   0       23.50        6.15     12.04 o
   6  13   0      240.35      203.79     15.14 o
   7  13   0       66.26       71.05     14.91 o
   8  13   0     1849.51     1806.34     35.26 o
   9  13   0       71.75       84.77     16.62 o
  10  13   0      272.26      290.46     20.35 o
  11  13   0      117.64      139.43     18.40 o
  12  13   0      178.33      194.86     20.11 o
  13  13   0       33.13       22.18     23.43 o
  14  13   0        0.20       27.45     15.85 o
  15  13   0       14.65       21.95     17.98 o
  16  13   0       14.18        8.34     28.34 o
  17  13   0       28.99       19.64     32.12 o
  18  13   0        6.55       18.87     32.83 o
  19  13   0       13.38       38.33     23.90 o
  20  13   0        4.97      -21.30     37.33 o
  21  13   0        6.64      -35.55     35.55 o
  22  13   0        0.11       21.24     33.96 o
  23  13   0        0.92       -2.54     39.63 o
   0  14   0       78.20       77.50     11.24 o
   1  14   0       93.04       82.57      7.93 o
   2  14   0      308.63      253.64     13.64 o
   4  14   0       76.48       81.45      9.00 o
   5  14   0       15.09       12.98     12.10 o
   6  14   0      118.82      124.29     14.79 o
   7  14   0      347.20      330.39     20.35 o
   8  14   0        0.02      -20.94     21.83 o
   9  14   0       55.78       55.25     15.62 o
  10  14   0       27.64       42.89     15.38 o
  11  14   0      164.63      134.88     20.59 o
  12  14   0       74.77       93.29     17.92 o
  13  14   0       10.52      -25.97     25.97 o
  14  14   0        3.20       10.71     24.90 o
  15  14   0       23.35        1.60     28.22 o
  16  14   0       57.03       29.16     29.70 o
  17  14   0        1.11       21.95     30.05 o
  18  14   0        1.31      -34.72     34.72 o
  19  14   0        0.26       26.62     32.18 o
  20  14   0       20.23       23.84     37.51 o
  21  14   0        0.94      -23.13     32.77 o
  22  14   0        2.62        9.58     35.14 o
   1  15   0      376.21      381.37     12.07 o
   2  15   0       76.75       86.77      9.22 o
   3  15   0      122.09      129.49     10.08 o
   4  15   0      147.68      112.51      9.85 o
   5  15   0     2531.18     2294.18     56.61 o
   6  15   0       15.05       80.10     17.04 o
   7  15   0     1537.09     1497.55     34.01 o
   8  15   0      160.61      169.96     19.11 o
   9  15   0       61.18       77.79     17.04 o
  10  15   0       86.16      102.52     18.28 o
  11  15   0       12.58       13.07     24.49 o
  12  15   0       21.05        2.78     23.78 o
  13  15   0       95.73       75.48     20.53 o
  14  15   0        5.12      -26.68     26.68 o
  15  15   0       21.18       11.59     28.81 o
  16  15   0        3.86      -14.14     26.86 o
  17  15   0       65.15       18.75     40.23 o
  18  15   0        3.63       -1.95     33.78 o
  19  15   0       37.68        0.00     38.69 o
  20  15   0        5.76       40.94     24.73 o
  21  15   0        0.50      -37.74     38.04 o
  22  15   0        0.33        2.43     37.45 o
   0  16   0     1024.24      969.69     25.08 o
   1  16   0      112.98      138.62      9.83 o
   2  16   0        1.74       -2.85     18.72 o
   3  16   0      549.47      527.37     14.89 o
   4  16   0      885.58      763.38     17.14 o
   5  16   0       86.91      104.82     43.86 o
   6  16   0       28.75        7.93     15.68 o
   7  16   0       38.64        6.57     24.25 o
   8  16   0       46.99       53.18     15.50 o
   9  16   0      108.48      120.09     18.69 o
  10  16   0      129.55      166.05     18.93 o
  11  16   0       31.59       51.64     17.57 o
  12  16   0       30.95      -11.48     25.26 o
  13  16   0        6.87      -27.63     27.63 o
  14  16   0        2.31       15.50     18.52 o
  15  16   0       49.00       63.24     21.18 o
  16  16   0       21.34       10.88     29.81 o
  17  16   0        4.24      -34.19     34.19 o
  18  16   0        2.40       20.23     35.26 o
  19  16   0        8.92       18.22     24.73 o
  20  16   0        0.03      -36.20     36.91 o
  21  16   0        0.09      -30.70     36.03 o
  22  16   0        0.69        7.45     36.85 o
   1  17   0      304.26      319.83     15.11 o
   2  17   0        2.23       12.73     12.27 o
   4  17   0       33.49       12.10     15.14 o
   5  17   0      261.80      270.87     13.32 o
   6  17   0       39.20        0.00     19.88 o
   7  17   0      127.36      132.10     17.21 o
   8  17   0       84.53       74.77     17.45 o
   9  17   0      144.21      132.87     20.05 o
  10  17   0        6.86      -25.61     25.61 o
  11  17   0       17.22      -16.98     23.25 o
  12  17   0       25.91       29.05     18.99 o
  13  17   0        5.82      -27.74     27.74 o
  14  17   0       16.29       21.89     29.76 o
  15  17   0        2.22      -24.67     32.24 o
  16  17   0        0.94      -20.53     30.70 o
  17  17   0        0.92       21.77     30.58 o
  18  17   0        6.66       16.56     36.03 o
  19  17   0        4.09        2.19     36.85 o
  20  17   0        0.23       13.90     37.15 o
  21  17   0        0.19       45.79     25.08 o
   0  18   0      690.28      573.88     22.89 o
   1  18   0       70.94       79.98     21.30 o
   2  18   0        6.34       25.02     11.62 o
   3  18   0      183.54      168.97     12.06 o
   4  18   0       52.25       43.65     10.60 o
   5  18   0       17.31       27.94     10.22 o
   6  18   0      234.36      278.69     19.76 o
   7  18   0      178.01      125.83     19.58 o
   8  18   0        3.01       12.78     23.13 o
   9  18   0        2.89       -5.38     24.73 o
  10  18   0       58.97       78.50     18.22 o
  11  18   0       48.91       65.55     18.58 o
  12  18   0        6.52      -21.65     26.98 o
  13  18   0       12.97      -16.27     28.28 o
  14  18   0        0.79       29.58     20.53 o
  15  18   0        0.20       -5.44     29.70 o
  16  18   0       12.81       38.45     23.37 o
  17  18   0        9.90       26.44     34.61 o
  18  18   0        0.39       12.78     34.19 o
  19  18   0        2.54       -2.25     36.03 o
  20  18   0        1.57       23.66     37.86 o
  21  18   0        0.82       -4.91     38.92 o
   1  19   0      153.52      136.24     22.92 o
   2  19   0       79.76       88.03     14.43 o
   3  19   0        1.46      -14.99     14.99 o
   4  19   0       62.61       47.62     20.76 o
   5  19   0       52.35       54.92     11.33 o
   6  19   0       43.81       49.16     16.33 o
   7  19   0       21.89       16.62     22.18 o
   8  19   0       36.84       42.89     16.98 o
   9  19   0       10.07      -18.22     25.20 o
  10  19   0       21.00       45.79     16.33 o
  11  19   0        8.86       85.13     16.62 o
  12  19   0       34.49       42.59     19.58 o
  13  19   0        0.94      -31.06     31.06 o
  14  19   0        0.00       21.59     28.22 o
  15  19   0       17.89       39.46     21.59 o
  16  19   0        7.93        5.92     32.36 o
  17  19   0        4.54        0.00     34.01 o
  18  19   0        0.95      -21.89     38.75 o
  19  19   0        5.16       17.27     24.37 o
  20  19   0        1.47      -41.23     41.23 o
  21  19   0        0.92       47.86     24.37 o
   0  20   0       94.84      157.30     16.68 o
   1  20   0      156.41      178.39     22.86 o
   2  20   0        2.19       10.05     14.99 o
   3  20   0       36.72       17.56     28.37 o
   4  20   0      111.29      130.90     35.17 o
   5  20   0       17.75       -3.60     16.09 o
   6  20   0        0.37       -3.96     22.36 o
   7  20   0       19.29       40.40     15.62 o
   8  20   0       32.06       39.04     17.21 o
   9  20   0        8.82       -1.48     25.14 o
  10  20   0        2.40        1.54     23.96 o
  11  20   0       56.34      107.78     20.35 o
  12  20   0       28.55       66.02     21.00 o
  13  20   0        4.50        1.77     30.94 o
  14  20   0        0.01        5.62     28.69 o
  15  20   0        9.37       14.55     22.72 o
  16  20   0       13.86       30.64     33.01 o
  17  20   0        0.04      -36.32     36.32 o
  18  20   0        0.17        0.00     35.67 o
  19  20   0        3.36       30.70     34.31 o
  20  20   0        0.28        7.45     37.27 o
   1  21   0      278.24      294.31     29.64 o
   2  21   0       47.61       62.56     11.95 o
   3  21   0      109.60      110.13     15.97 o
   4  21   0        6.18      -13.47     16.69 o
   5  21   0      200.25      163.70     20.05 o
   6  21   0       20.34       27.63     17.39 o
   7  21   0        3.14       33.96     17.51 o
   8  21   0        8.84      -17.57     26.80 o
   9  21   0      100.20      120.68     21.00 o
  10  21   0       36.35       22.54     29.87 o
  11  21   0        8.39       41.35     19.76 o
  12  21   0        2.61       24.31     27.03 o
  13  21   0       29.50       12.72     31.47 o
  14  21   0       21.70       37.62     25.08 o
  15  21   0        5.64      -34.37     34.37 o
  16  21   0        0.04       -2.13     34.96 o
  17  21   0        0.49      -33.31     35.43 o
  18  21   0        7.31      -37.39     37.39 o
  19  21   0        0.03        4.85     39.58 o
  20  21   0        0.49        2.54     42.83 o
   0  22   0      667.42      630.61     28.81 o
   1  22   0        1.47        7.94     16.21 o
   2  22   0       22.66        8.63     15.97 o
   3  22   0        0.67      -15.46     25.20 o
   4  22   0      300.04      300.82     16.23 o
   5  22   0       20.22        3.08     12.55 o
   6  22   0       72.70       72.70     19.17 o
   7  22   0        7.97       23.01     18.52 o
   8  22   0      125.64      135.00     20.35 o
   9  22   0       39.60       29.76     20.88 o
  10  22   0       16.77        0.00     29.11 o
  11  22   0        4.36       -3.49     20.35 o
  12  22   0       36.92       37.62     22.24 o
  13  22   0       14.78       32.00     34.13 o
  14  22   0        3.18        7.99     34.13 o
  15  22   0        5.15        8.28     30.76 o
  16  22   0        0.00      -17.39     33.90 o
  17  22   0        2.29      -20.59     36.91 o
  18  22   0        4.28      -39.81     39.81 o
  19  22   0        3.82       32.42     39.16 o
   1  23   0      237.27      273.47     15.57 o
   2  23   0        0.03       27.17     11.26 o
   3  23   0       49.59       45.82     16.86 o
   4  23   0       12.04       -7.57     17.51 o
   5  23   0      171.37      185.68     15.99 o
   6  23   0        6.19       22.95     26.62 o
   7  23   0        7.03       10.94     17.57 o
   8  23   0        0.72      -27.45     27.45 o
   9  23   0       76.31       95.01     22.54 o
  10  23   0        4.98      -17.57     30.82 o
  11  23   0        3.39      -12.84     30.05 o
  12  23   0        4.22      -13.37     31.94 o
  13  23   0        9.59       31.23     32.71 o
  14  23   0       13.42       23.84     22.95 o
  15  23   0        2.84       10.71     33.54 o
  16  23   0        0.04       21.30     24.55 o
  17  23   0        4.52       10.59     25.73 o
  18  23   0        4.39       12.30     39.04 o
  19  23   0        0.01       -2.54     37.56 o
   0  24   0       64.50       20.35     26.92 o
   1  24   0        1.56       -3.24     17.71 o
   2  24   0        1.91      -10.52     23.63 o
   3  24   0        1.98       22.17     16.48 o
   4  24   0       30.19       42.05     13.22 o
   5  24   0        1.36       -7.26     18.14 o
   6  24   0        2.21      -22.48     26.86 o
   7  24   0        0.17       -4.91     27.92 o
   8  24   0        7.49      -31.65     31.65 o
   9  24   0        1.72      -28.10     29.93 o
  10  24   0        5.07       20.11     29.34 o
  11  24   0        0.19      -31.65     31.65 o
  12  24   0        0.86      -13.90     31.77 o
  13  24   0        6.14       71.93     20.47 o
  14  24   0        6.32      -10.71     33.72 o
  15  24   0        1.28        8.87     37.09 o
  16  24   0        1.59       -2.31     36.68 o
  17  24   0        0.97        2.43     36.26 o
  18  24   0        0.27      -41.17     41.17 o
   1  25   0        5.31      -13.45     18.98 o
   2  25   0        5.65       -3.23     18.07 o
   3  25   0        0.49      -19.09     19.09 o
   4  25   0       26.16       27.93     13.65 o
   5  25   0        4.80       25.27     12.98 o
   6  25   0        7.99       31.77     18.04 o
   7  25   0        0.04       30.88     19.23 o
   8  25   0        5.89      -31.65     31.65 o
   9  25   0        1.34      -31.23     31.23 o
  10  25   0        2.17      -24.85     33.01 o
  11  25   0        0.18       17.87     27.74 o
  12  25   0        0.06       40.17     23.49 o
  13  25   0        0.32       23.13     31.29 o
  14  25   0        0.11      -19.99     36.32 o
  15  25   0        0.52      -34.37     37.03 o
  16  25   0        0.00      -26.27     37.56 o
  17  25   0        0.07      -17.51     38.75 o
   0  26   0       40.06       78.20     19.46 o
   1  26   0        0.86       -1.07     25.17 o
   2  26   0        2.68       -4.10     17.97 o
   3  26   0        6.23      -19.85     19.85 o
   4  26   0       17.78       13.52     15.59 o
   5  26   0        0.50      -23.69     39.43 o
   6  26   0       10.61        8.52     29.28 o
   7  26   0        0.01        5.38     28.69 o
   8  26   0       11.60        5.50     32.06 o
   9  26   0        5.95       39.28     21.00 o
  10  26   0        1.06      -33.60     33.60 o
  11  26   0        0.50      -35.14     35.91 o
  12  26   0        0.00      -19.29     35.02 o
  13  26   0        2.78       15.26     33.48 o
  14  26   0        0.78      -18.40     35.08 o
  15  26   0        0.34       11.83     40.58 o
  16  26   0        0.42       19.76     26.62 o
   1  27   0       33.34       12.99     16.40 o
   2  27   0        1.21       25.95     15.46 o
   3  27   0       12.82       28.18     16.13 o
   4  27   0        4.95        3.22     19.79 o
   5  27   0       35.50       60.22     30.61 o
   6  27   0        0.57       -5.38     28.63 o
   7  27   0        4.96       22.54     20.17 o
   8  27   0        2.55      -13.49     23.43 o
   9  27   0       10.40       50.05     21.71 o
  10  27   0        3.14       24.73     35.73 o
  11  27   0        1.15       23.66     32.00 o
  12  27   0        0.76       -2.25     33.07 o
  13  27   0        4.18       43.01     25.02 o
  14  27   0        6.07        9.52     38.63 o
  15  27   0        0.29        0.00     38.92 o
  16  27   0        0.14       33.13     35.97 o
   0  28   0       64.43       87.32     24.31 o
   1  28   0        0.17      -11.53     22.51 o
   2  28   0        0.67        5.51     27.60 o
   3  28   0       10.38        1.96     22.33 o
   4  28   0       68.15      120.08     19.46 o
   5  28   0        6.63       -7.53     21.73 o
   6  28   0        1.51        0.00     30.82 o
   7  28   0        1.70      -23.54     34.01 o
   8  28   0       21.33      -20.11     35.32 o
   9  28   0        4.65      -22.95     34.37 o
  10  28   0        8.91       23.60     24.79 o
  11  28   0        0.84       50.40     25.20 o
  12  28   0        4.17      -38.39     38.39 o
  13  28   0        0.48      -23.84     40.64 o
  14  28   0        3.22       14.85     38.75 o
  15  28   0        1.70      -22.83     38.57 o
   1  29   0        8.67       22.60     18.07 o
   2  29   0        1.61        5.01     22.10 o
   3  29   0       11.07      -19.78     23.12 o
   4  29   0        2.85        4.99     22.99 o
   5  29   0       16.88       26.65     18.84 o
   6  29   0        9.26       -3.90     34.19 o
   7  29   0        6.89       -4.08     35.43 o
   8  29   0        0.18        2.07     36.44 o
   9  29   0       12.95       21.77     37.98 o
  10  29   0        3.47      -29.11     35.85 o
  11  29   0        0.15       -2.31     36.44 o
  12  29   0        0.39      -43.78     43.78 o
  13  29   0        7.96       39.58     40.94 o
  14  29   0        0.21       17.92     41.17 o
   0  30   0       13.37        5.86     35.79 o
   1  30   0        0.61        5.70     22.50 o
   2  30   0        8.38       21.17     19.75 o
   3  30   0        4.70       -3.37     45.67 o
   4  30   0        1.76       -8.71     23.58 o
   5  30   0        1.12       18.34     21.54 o
   6  30   0        0.50       24.61     32.60 o
   7  30   0        5.98      -25.73     35.26 o
   8  30   0        5.34       21.89     38.22 o
   9  30   0        0.03       34.01     24.08 o
  10  30   0        1.35      -27.92     39.10 o
  11  30   0        1.58      -13.31     27.98 o
  12  30   0       10.85       23.66     28.69 o
  13  30   0        1.32       28.22     40.64 o
   1  31   0        0.76      -24.34     24.34 o
   2  31   0       11.05       27.50     24.46 o
   3  31   0        0.42       10.82     23.80 o
   4  31   0        0.05       28.76     19.03 o
   5  31   0        0.35        9.41     50.43 o
   6  31   0        5.86        4.26     32.95 o
   7  31   0        1.84      -26.86     34.25 o
   8  31   0        4.59      -37.51     37.51 o
   9  31   0        0.86       35.43     35.91 o
  10  31   0        1.50        7.28     36.80 o
  11  31   0        3.47      -44.90     44.90 o
  12  31   0        3.02       20.70     41.23 o
   0  32   0        3.70      -17.21     39.99 o
   1  32   0        4.12        0.87     24.24 o
   2  32   0        0.04       -1.65     19.90 o
   3  32   0        0.99      -25.16     25.16 o
   4  32   0        0.47       15.56     24.09 o
   5  32   0        1.14       16.86     24.35 o
   6  32   0        0.70       53.71     24.08 o
   7  32   0        2.92       -9.35     37.21 o
   8  32   0        0.25      -26.21     37.39 o
   9  32   0        0.25      -12.30     38.69 o
  10  32   0        0.53      -17.63     38.45 o
   1  33   0        1.60        1.04     23.84 o
   2  33   0        0.05      -26.47     65.60 o
   3  33   0        0.80      -26.10     26.10 o
   4  33   0        0.46      -10.56     24.40 o
   5  33   0        0.34       15.08     24.09 o
   6  33   0        0.01       23.37     24.96 o
   7  33   0        0.21       58.39     24.90 o
   8  33   0        0.08        7.45     34.61 o
   9  33   0        0.49      -40.05     40.05 o
   0  34   0        2.19      -18.81     37.56 o
   1  34   0        1.50      -25.05     25.98 o
   2  34   0        0.08      -27.54     27.54 o
   3  34   0        2.11       14.75     28.75 o
   4  34   0        0.38       -2.10     20.81 o
   5  34   0        0.04      -17.03     26.07 o
   6  34   0        0.02      -40.34     40.34 o
   1  35   0        0.39       14.14     22.14 o
   2  35   0        4.90       11.45     21.64 o
   3  35   0        0.36      -27.46     27.46 o
 -25   1   1        2.07        7.63     38.63 o
 -24   1   1        0.13       -9.58     41.11 o
 -23   1   1        0.02      -34.49     34.49 o
 -22   1   1        3.27       -6.21     35.43 o
 -21   1   1        6.28      -32.83     32.83 o
 -20   1   1        1.54        9.29     30.76 o
 -19   1   1        6.47       12.07     19.40 o
 -18   1   1        0.44       12.84     26.50 o
 -17   1   1       15.46      -11.71     26.09 o
 -16   1   1       27.35       36.68     17.92 o
 -15   1   1       92.46       89.33     18.16 o
 -14   1   1        1.22        9.29     20.59 o
 -13   1   1        0.79       12.90     22.54 o
 -12   1   1       53.90       55.43     15.74 o
 -11   1   1      154.79      142.33     14.55 o
 -10   1   1       36.72       41.94     11.12 o
  -9   1   1       45.16       48.15     10.12 o
  -8   1   1       22.79       39.04      8.64 o
  -7   1   1      258.85      211.90     10.94 o
  -6   1   1      830.65      737.62     14.73 o
  -5   1   1      321.17      303.69      9.38 o
  -4   1   1      214.72      235.71      7.93 o
  -3   1   1      101.42      100.22      5.59 o
  -2   1   1     2909.53     3909.24     31.35 o
  -1   1   1      294.51      355.50     11.83 o
   0   1   1      705.01      969.14     10.12 o
   1   1   1      264.73      373.61      5.15 o
   2   1   1     6596.36     8033.41     48.36 o
   3   1   1     1706.82     1775.77     19.17 o
   4   1   1      172.22      181.18      7.04 o
   5   1   1      617.37      549.22      9.22 o
   6   1   1       15.24       10.00      8.05 o
   7   1   1      483.33      461.89     14.67 o
   8   1   1       30.22       22.42      9.52 o
   9   1   1       37.77       34.31     10.65 o
  10   1   1        0.68       -0.83     16.86 o
  11   1   1      458.46      444.50     20.70 o
  12   1   1       58.69       54.25     17.45 o
  13   1   1       36.39       34.49     15.85 o
  14   1   1        9.95       -3.67     23.54 o
  15   1   1      123.42       84.77     19.23 o
  16   1   1        0.07        7.10     24.25 o
  17   1   1       39.31       35.91     19.05 o
  18   1   1        6.41      -13.37     29.46 o
  19   1   1        5.57      -31.12     31.12 o
  20   1   1        3.96      -11.54     31.65 o
  21   1   1        8.49      -16.45     34.78 o
  22   1   1        0.00      -10.77     36.97 o
  23   1   1        0.03       11.48     37.15 o
  24   1   1        0.15      -14.85     41.53 o
 -25   2   1        2.99       17.81     39.99 o
 -24   2   1        8.05      -21.53     39.58 o
 -23   2   1        0.76       -4.44     35.49 o
 -22   2   1        5.17       -4.14     34.43 o
 -21   2   1        9.19       19.88     33.25 o
 -20   2   1       40.44       78.97     21.83 o
 -19   2   1       12.64       15.56     25.97 o
 -18   2   1        4.65       34.67     17.81 o
 -17   2   1       75.69      110.33     19.64 o
 -16   2   1      148.09      115.83     20.53 o
 -15   2   1      675.81      558.20     28.45 o
 -14   2   1      121.80       99.21     18.75 o
 -13   2   1     1249.88     1210.87     31.89 o
 -12   2   1      330.96      303.12     20.23 o
 -11   2   1       15.74        8.99     17.51 o
 -10   2   1      289.98      245.03     14.32 o
  -9   2   1      109.94       78.62     11.42 o
  -8   2   1      183.12      201.01     11.59 o
  -7   2   1        8.97        2.72     10.88 o
  -6   2   1      448.65      370.97     11.77 o
  -5   2   1       75.45       95.59      6.36 o
  -4   2   1        2.51        4.07      6.06 o
  -3   2   1    28460.09    29085.99    317.31 o
  -2   2   1      227.71      223.86      5.00 o
  -1   2   1     2252.55     2496.26    190.13 o
   0   2   1        1.73        2.75      3.67 o
   1   2   1      377.62      337.68      5.29 o
   2   2   1     5265.70     5644.00     92.25 o
   3   2   1    10467.61    11098.50     41.87 o
   4   2   1      242.76      228.15      6.32 o
   5   2   1     1843.96     1709.84     14.83 o
   6   2   1      141.38      139.49      9.76 o
   7   2   1     1214.88      993.36     19.88 o
   8   2   1     1019.26     1030.98     21.95 o
   9   2   1      303.14      287.68     15.20 o
  10   2   1      108.58      123.10     13.19 o
  11   2   1       16.91       29.99     14.79 o
  12   2   1     1355.86     1306.77     33.19 o
  13   2   1      507.74      457.58     24.49 o
  14   2   1      245.20      216.39     21.18 o
  15   2   1       14.44      -13.37     24.43 o
  16   2   1      162.74      137.24     21.18 o
  17   2   1       14.85       23.01     25.32 o
  18   2   1        4.42        5.03     26.80 o
  19   2   1        0.04      -17.98     27.63 o
  20   2   1       27.95       32.77     33.01 o
  21   2   1        0.94      -10.29     35.08 o
  22   2   1        8.64       31.29     24.31 o
  23   2   1        0.73       -6.86     33.54 o
  24   2   1        7.42        9.88     40.11 o
 -25   3   1        5.78      -22.95     39.75 o
 -24   3   1        1.97       48.04     27.09 o
 -23   3   1        0.05        2.25     35.85 o
 -22   3   1        1.00        0.00     33.96 o
 -21   3   1       29.82       31.94     24.49 o
 -20   3   1       21.24       65.31     23.07 o
 -19   3   1        3.21        0.00     28.28 o
 -18   3   1        1.03        8.05     27.21 o
 -17   3   1       79.37       67.32     20.65 o
 -16   3   1      184.24      219.35     21.53 o
 -15   3   1      172.53      167.12     20.29 o
 -14   3   1      316.04      305.84     20.76 o
 -13   3   1      279.83      246.03     19.94 o
 -12   3   1     1483.74     1434.43     32.77 o
 -11   3   1       73.83       70.69     14.02 o
 -10   3   1      199.55      158.89     14.32 o
  -9   3   1        3.47       -2.25     14.14 o
  -8   3   1      918.57      915.80     19.76 o
  -7   3   1       66.24       82.76     10.12 o
  -6   3   1     1064.03      876.46     16.62 o
  -5   3   1     1220.96     1271.99     12.59 o
  -4   3   1      775.94      784.63      9.43 o
  -3   3   1      156.34      166.14      5.43 o
  -2   3   1    30824.77    31420.25    623.01 o
  -1   3   1      206.13      228.08      4.93 o
   0   3   1     1121.62     1344.56     11.00 o
   1   3   1      132.16      118.49      4.52 o
   2   3   1    32492.03    32059.81     66.78 o
   3   3   1     1583.19     1532.69     16.92 o
   4   3   1     5638.44     5404.46    177.03 o
   5   3   1      209.67      313.33      7.88 o
   6   3   1      982.28      711.30     16.27 o
   8   3   1     2426.16     2252.27     30.88 o
   9   3   1       60.94       54.90     11.89 o
  10   3   1       13.21       20.05     12.07 o
  11   3   1      546.32      506.50     22.36 o
  12   3   1      641.63      597.78     24.85 o
  13   3   1      116.11       62.94     19.05 o
  14   3   1       64.66       75.72     14.97 o
  15   3   1      197.60      133.52     20.65 o
  16   3   1        6.75      -22.89     26.50 o
  17   3   1       47.69        3.08     31.23 o
  18   3   1        1.41      -31.35     31.35 o
  19   3   1        8.43       19.88     28.63 o
  20   3   1        0.38       -5.80     29.46 o
  21   3   1       16.62       22.78     35.08 o
  22   3   1        0.02      -35.55     35.55 o
  23   3   1        0.24       11.54     36.50 o
  24   3   1        0.32      -42.18     42.18 o
 -25   4   1        0.19        5.15     37.33 o
 -24   4   1        4.52       31.35     34.55 o
 -23   4   1        2.00       17.92     34.78 o
 -22   4   1        1.37        0.00     32.12 o
 -21   4   1        0.89       22.07     29.81 o
 -20   4   1       34.66        7.51     32.71 o
 -19   4   1       18.36        8.76     30.29 o
 -18   4   1        9.89      -21.06     26.86 o
 -17   4   1        0.42       17.87     24.79 o
 -16   4   1       84.26       58.09     18.16 o
 -15   4   1       73.98       49.51     18.69 o
 -14   4   1        0.14      -23.31     23.31 o
 -13   4   1       13.55       27.03     15.03 o
 -12   4   1      255.25      257.80     19.29 o
 -11   4   1      491.17      517.44     20.41 o
 -10   4   1       19.80        0.00     15.56 o
  -9   4   1        0.01       12.19     13.78 o
  -8   4   1       48.73       39.10     10.41 o
  -7   4   1      631.95      622.44     16.21 o
  -6   4   1      218.19      196.34     10.41 o
  -5   4   1     2010.98     1891.41     15.50 o
  -4   4   1      480.57      359.76     19.91 o
  -3   4   1     3155.83     3515.01    129.29 o
  -2   4   1     1138.89     1190.03     38.51 o
  -1   4   1     4115.67     4431.15    166.20 o
   0   4   1     2411.82     2447.82     16.06 o
   1   4   1    10483.00    10400.48    395.40 o
   2   4   1     3861.43     3827.69     79.89 o
   3   4   1     2624.18     2794.24     58.00 o
   4   4   1        0.12       -6.84      6.84 o
   5   4   1      208.31      173.79      6.99 o
   6   4   1      898.12      886.05     18.69 o
   7   4   1     3234.08     3413.15     35.20 o
   8   4   1     1065.46     1096.94     22.83 o
   9   4   1       74.19       51.58     12.84 o
  10   4   1       23.85       31.71     11.83 o
  11   4   1      440.94      432.91     20.88 o
  12   4   1      968.53      883.21     29.05 o
  13   4   1      111.88      134.29     18.40 o
  14   4   1       10.84      -24.14     24.14 o
  15   4   1       23.15      -10.88     25.73 o
  16   4   1      108.09      131.21     20.65 o
  17   4   1        0.03      -28.10     28.10 o
  18   4   1        9.14       48.80     19.11 o
  19   4   1       14.28       62.77     19.46 o
  20   4   1       27.54      -23.37     34.43 o
  21   4   1        0.16        2.07     34.67 o
  22   4   1        4.00       28.28     31.12 o
  23   4   1        2.18      -20.82     39.46 o
  24   4   1        4.28       44.90     28.69 o
 -24   5   1        0.96      -24.25     36.32 o
 -23   5   1        0.17       22.48     33.84 o
 -22   5   1        2.01       -4.20     33.84 o
 -21   5   1        0.15      -12.13     33.96 o
 -20   5   1       17.65        5.68     31.59 o
 -19   5   1        8.63       -5.32     29.16 o
 -18   5   1        0.04      -28.45     28.45 o
 -17   5   1       57.59       34.61     20.41 o
 -16   5   1        3.05       -9.76     23.43 o
 -15   5   1        6.44       -6.57     16.56 o
 -14   5   1        2.17      -22.89     23.19 o
 -13   5   1      177.63      191.13     18.16 o
 -12   5   1        0.69       14.38     19.23 o
 -11   5   1       41.36       45.85     12.78 o
 -10   5   1      129.20      141.21     13.72 o
  -9   5   1      117.67       92.52     11.71 o
  -8   5   1      938.23      991.64     21.36 o
  -7   5   1     1557.76     1677.03     25.20 o
  -6   5   1        1.34        2.72     13.13 o
  -5   5   1     2564.54     2368.47     17.67 o
  -4   5   1      772.63      959.70     37.36 o
  -3   5   1    12170.34    11892.99     69.60 o
  -2   5   1      108.19      100.67      5.23 o
  -1   5   1    13411.48    13000.64    364.70 o
   0   5   1      949.72      895.52      9.22 o
   1   5   1    12191.49    11923.30    149.99 o
   2   5   1       62.85       53.05      5.03 o
   3   5   1     3019.92     2881.30     65.93 o
   4   5   1      894.75     1133.03     32.57 o
   5   5   1     1641.18     1725.60     32.45 o
   6   5   1      205.83      335.95     13.84 o
   7   5   1     2339.77     2272.02     30.11 o
   8   5   1      293.32      296.55     14.91 o
   9   5   1     1081.00     1041.10     24.85 o
  10   5   1      274.05      284.19     16.74 o
  11   5   1      431.39      406.05     21.30 o
  12   5   1      275.36      302.17     20.94 o
  13   5   1       90.83      105.06     18.46 o
  14   5   1       18.91       11.95     16.09 o
  15   5   1        7.39       27.51     16.74 o
  16   5   1       26.06       24.79     17.75 o
  17   5   1       29.79       56.44     20.05 o
  18   5   1        0.04       -3.37     28.10 o
  19   5   1       25.78       41.29     22.54 o
  20   5   1        0.66       -1.95     31.12 o
  21   5   1        0.25        0.00     34.43 o
  22   5   1        2.02      -19.70     33.72 o
  23   5   1        2.75        0.00     34.19 o
  24   5   1        0.03      -17.57     40.23 o
 -24   6   1        0.27        2.43     40.23 o
 -23   6   1        3.97       15.85     32.48 o
 -22   6   1        0.29       20.23     23.66 o
 -21   6   1        4.04      -10.17     32.83 o
 -20   6   1        0.04        0.00     31.47 o
 -19   6   1       16.25       44.60     20.41 o
 -18   6   1       12.90       -1.66     27.98 o
 -17   6   1       21.46       31.23     19.40 o
 -16   6   1        3.06      -14.38     25.91 o
 -15   6   1        0.04       -1.36     24.02 o
 -14   6   1      200.99      205.10     19.64 o
 -13   6   1       39.19       51.35     16.15 o
 -12   6   1        3.77       -7.34     20.35 o
 -11   6   1       54.03       54.19     12.96 o
 -10   6   1      954.27      935.32     24.25 o
  -9   6   1      236.93      272.06     15.74 o
  -8   6   1      107.14       65.43     11.65 o
  -7   6   1      253.11      279.81     13.31 o
  -6   6   1      760.58      756.67     17.51 o
  -5   6   1      769.34      839.05     16.33 o
  -4   6   1     1852.56     1649.99     21.89 o
  -3   6   1        0.01        7.21     18.78 o
  -2   6   1      118.74      102.98     10.20 o
  -1   6   1      431.94      459.87      7.74 o
   0   6   1     7526.28     7047.86     35.85 o
   1   6   1      233.83      232.77      6.36 o
   2   6   1     1850.14     1768.01     62.50 o
   3   6   1     1177.31     1107.33     12.05 o
   4   6   1      191.14      200.16     10.12 o
   5   6   1       39.92       36.40      9.61 o
   6   6   1      167.22      151.26     12.07 o
   7   6   1        0.19       20.53     10.06 o
   8   6   1       49.49       85.36     11.24 o
   9   6   1      725.09      827.66     23.49 o
  10   6   1      228.70      235.03     15.97 o
  11   6   1        5.82       -6.09     19.58 o
  12   6   1        6.16      -22.07     22.07 o
  13   6   1      124.20      118.79     18.63 o
  14   6   1       35.44       27.51     15.68 o
  15   6   1        6.90        4.20     23.31 o
  16   6   1        4.90       17.92     24.85 o
  17   6   1        3.62        6.33     19.05 o
  18   6   1        0.17        5.15     27.39 o
  19   6   1       14.13       29.64     31.29 o
  20   6   1        1.40       -5.92     31.00 o
  21   6   1        0.58       25.38     35.08 o
  22   6   1        0.01        4.44     32.54 o
  23   6   1        2.36      -28.16     39.81 o
  24   6   1        0.08       -5.03     39.93 o
 -24   7   1        0.38        9.88     40.34 o
 -23   7   1        1.06      -38.63     38.63 o
 -22   7   1        2.88       22.60     23.90 o
 -21   7   1        4.00      -34.72     34.72 o
 -20   7   1        1.23      -30.29     30.29 o
 -19   7   1        0.00       -5.44     28.81 o
 -18   7   1       14.49        7.51     20.76 o
 -17   7   1        0.87        4.61     27.15 o
 -16   7   1       37.29       20.41     27.27 o
 -15   7   1       13.40       19.05     22.89 o
 -14   7   1       21.53       28.69     15.91 o
 -13   7   1       99.88      119.44     17.04 o
 -12   7   1       73.05       78.97     15.38 o
 -11   7   1      155.11      152.45     15.14 o
 -10   7   1       15.15       15.14     17.16 o
  -9   7   1      591.93      533.30     18.93 o
  -8   7   1      247.94      246.45     13.96 o
  -7   7   1      769.79      823.87     19.40 o
  -6   7   1      124.56      178.59     11.89 o
  -5   7   1     4297.94     4061.24     64.78 o
  -4   7   1        0.16        2.67      7.40 o
  -3   7   1     1477.18     1509.98     14.05 o
  -2   7   1      173.15      141.83      6.31 o
  -1   7   1     2133.72     1970.32     54.60 o
   0   7   1        0.24       44.08     24.11 o
   1   7   1     2133.51     1940.73     52.80 o
   2   7   1     2800.89     2393.12     85.87 o
   3   7   1      391.99      364.76      8.41 o
   4   7   1     1109.08      955.32     23.19 o
   5   7   1     2541.69     2458.72     21.47 o
   6   7   1      212.28      198.77     12.48 o
   7   7   1        4.55      -15.08     15.08 o
   8   7   1     1164.22      988.74     23.25 o
   9   7   1      261.04      246.03     15.91 o
  10   7   1       10.79       22.89     12.96 o
  11   7   1      305.35      307.14     20.35 o
  12   7   1       23.54       20.23     21.00 o
  13   7   1       84.42       57.20     17.45 o
  14   7   1       38.94       10.41     24.37 o
  15   7   1       24.56       56.67     16.50 o
  16   7   1        9.51        2.25     18.52 o
  17   7   1        0.25      -26.56     26.56 o
  18   7   1        4.33        1.72     19.88 o
  19   7   1        0.40       -9.35     30.47 o
  20   7   1        0.18      -36.50     36.50 o
  21   7   1        4.64      -12.78     31.77 o
  22   7   1        0.59       22.24     36.03 o
  23   7   1        0.07        7.10     36.38 o
  24   7   1        0.27       27.98     37.33 o
 -24   8   1        0.71      -29.87     38.98 o
 -23   8   1        0.47       20.76     36.03 o
 -22   8   1        0.04        3.25     24.02 o
 -21   8   1        4.46      -38.39     38.39 o
 -20   8   1       15.14       27.15     29.76 o
 -19   8   1        0.68      -20.11     30.47 o
 -18   8   1        4.93      -20.35     28.81 o
 -17   8   1       24.88       36.74     19.40 o
 -16   8   1       10.51       -2.96     26.09 o
 -15   8   1       15.57       24.96     16.03 o
 -14   8   1       11.87       22.30     15.74 o
 -13   8   1       27.95       47.68     16.09 o
 -12   8   1      201.83      199.00     17.81 o
 -11   8   1      113.69      107.61     15.38 o
 -10   8   1       75.04       69.98     13.37 o
  -9   8   1        0.09       -3.43     16.50 o
  -8   8   1        1.13      -10.06     15.85 o
  -7   8   1      538.79      518.15     16.62 o
  -6   8   1      136.44      100.68     11.12 o
  -5   8   1        6.70        6.19      8.47 o
  -4   8   1      182.46      167.40      7.36 o
  -3   8   1      141.18      104.37      6.57 o
  -2   8   1     2495.43     2530.82     18.32 o
  -1   8   1      109.82      153.31      8.31 o
   0   8   1     2371.25     2583.17     17.99 o
   1   8   1     1004.58      854.17     29.43 o
   2   8   1      125.94      137.28      6.65 o
   3   8   1     1324.68     1049.32     13.13 o
   4   8   1      446.15      351.04      9.26 o
   5   8   1        3.25       -8.79      8.79 o
   6   8   1       97.07       73.65     10.65 o
   7   8   1     1258.26     1157.46     24.02 o
   8   8   1      186.07      173.80     14.49 o
   9   8   1       16.52       41.17     12.19 o
  10   8   1       23.85       15.44     18.87 o
  11   8   1        0.39       15.79     17.21 o
  12   8   1      153.54      171.67     18.10 o
  13   8   1        7.53        9.35     16.45 o
  14   8   1       11.87       11.95     21.95 o
  15   8   1        0.06       17.33     22.89 o
  16   8   1       14.09       -9.23     25.61 o
  17   8   1        3.08       26.56     28.04 o
  18   8   1        2.69      -12.30     29.81 o
  19   8   1        0.54      -30.17     30.17 o
  20   8   1       16.20       46.20     22.78 o
  21   8   1        0.01        6.45     34.84 o
  22   8   1        0.03      -39.75     39.75 o
  23   8   1        1.19      -23.90     38.92 o
 -24   9   1        0.76       -2.48     39.81 o
 -23   9   1        0.27      -26.09     36.32 o
 -22   9   1        2.06      -24.20     35.79 o
 -21   9   1        3.27        4.20     23.07 o
 -20   9   1        6.18       48.15     19.58 o
 -19   9   1       11.01        7.45     31.06 o
 -18   9   1        6.95      -22.42     30.41 o
 -17   9   1       59.70       86.90     19.99 o
 -16   9   1       10.59      -29.05     29.05 o
 -15   9   1        0.45       16.98     24.02 o
 -14   9   1       28.26       22.12     17.75 o
 -13   9   1      259.57      253.19     21.59 o
 -12   9   1        2.69       -9.05     21.65 o
 -11   9   1       24.09       47.21     13.96 o
 -10   9   1      156.97      169.90     15.97 o
  -9   9   1       36.08       34.19     12.90 o
  -8   9   1       20.07       29.64     10.23 o
  -7   9   1      554.12      510.70     17.33 o
  -6   9   1      506.37      561.45     17.45 o
  -5   9   1      153.38      143.29     12.10 o
  -4   9   1       13.84       13.68      6.02 o
  -3   9   1     1157.73     1009.90     20.32 o
  -2   9   1      115.58      110.70      6.92 o
  -1   9   1      765.69      748.21     11.40 o
   0   9   1      180.46      211.93     13.64 o
   1   9   1       31.42       11.41     26.15 o
   2   9   1      475.26      449.96     30.67 o
   3   9   1      291.43      263.83      9.91 o
   4   9   1       98.36      114.94      7.36 o
   5   9   1       84.59      102.07      7.56 o
   6   9   1      865.74      993.12     22.66 o
   7   9   1     1264.77     1219.69     25.61 o
   8   9   1       99.82      114.82     13.61 o
   9   9   1      146.87      146.89     14.73 o
  10   9   1      353.42      349.67     20.53 o
  11   9   1       70.64      102.40     15.68 o
  12   9   1        3.02       18.34     14.91 o
  13   9   1       76.67       62.47     18.16 o
  14   9   1       37.73       20.35     24.73 o
  15   9   1        0.61       17.69     22.24 o
  16   9   1        7.04       14.14     24.49 o
  17   9   1       46.48       53.12     20.41 o
  18   9   1        2.17       23.25     29.11 o
  19   9   1        5.13       19.23     23.01 o
  20   9   1        6.98       74.30     22.18 o
  21   9   1        4.82      -35.55     35.55 o
  22   9   1        1.14      -33.48     33.48 o
  23   9   1        0.04       -2.43     36.85 o
 -24  10   1        0.07       -2.54     36.20 o
 -23  10   1        3.61      -38.39     38.69 o
 -22  10   1        1.63      -22.30     34.25 o
 -21  10   1        0.36       14.97     36.38 o
 -20  10   1        0.00       13.96     22.72 o
 -19  10   1        8.19       18.87     31.89 o
 -18  10   1        0.59      -15.79     29.64 o
 -17  10   1        7.43        6.63     28.87 o
 -16  10   1       23.70       26.98     19.05 o
 -15  10   1       64.91       61.52     17.81 o
 -14  10   1       67.84       84.83     17.27 o
 -13  10   1        4.21        1.24     23.66 o
 -12  10   1      436.01      387.89     22.30 o
 -11  10   1       23.43       23.07     15.08 o
 -10  10   1      756.11      740.52     24.90 o
  -9  10   1      133.21      109.44     15.91 o
  -8  10   1     1735.37     1513.87     29.70 o
  -7  10   1       26.54       12.54     15.56 o
  -6  10   1      115.03      117.54     12.19 o
  -5  10   1      710.10      724.84     13.55 o
  -4  10   1     6425.91     5702.32     67.62 o
  -3  10   1      402.46      304.43     18.63 o
  -2  10   1     1795.13     1867.84     17.86 o
  -1  10   1      189.22      180.51     20.05 o
   0  10   1    10245.26     9778.65    101.93 o
   1  10   1       42.14       37.77      6.51 o
   2  10   1      327.43      368.38      9.43 o
   3  10   1       30.20       21.24      6.11 o
   4  10   1     3232.27     2897.84     80.57 o
   5  10   1      653.54      645.07     13.05 o
   6  10   1       21.03       34.67     10.47 o
   7  10   1        0.27       -7.39     15.44 o
   8  10   1      782.09      876.82     23.90 o
   9  10   1      569.70      593.10     23.07 o
  10  10   1      389.59      346.78     21.12 o
  11  10   1       16.64       21.83     15.44 o
  12  10   1      386.07      404.51     23.01 o
  13  10   1       47.14       66.02     17.21 o
  14  10   1        4.42       15.26     22.01 o
  15  10   1       18.92       16.56     17.92 o
  16  10   1       22.63       52.06     18.99 o
  17  10   1       10.24       -1.72     29.11 o
  18  10   1        2.96       16.39     28.34 o
  19  10   1        2.04      -31.29     35.26 o
  20  10   1        0.01      -33.48     33.48 o
  21  10   1        0.31       52.00     23.78 o
  22  10   1        0.00      -39.34     39.34 o
  23  10   1        1.03        7.45     38.63 o
 -23  11   1        0.66       21.89     36.97 o
 -22  11   1        8.02      -20.35     38.98 o
 -21  11   1        0.01      -13.01     34.07 o
 -20  11   1        1.41      -14.20     33.66 o
 -19  11   1        1.49       11.54     31.53 o
 -18  11   1       24.09       21.47     30.05 o
 -17  11   1        2.90      -21.95     28.93 o
 -16  11   1        1.29       -4.73     26.09 o
 -15  11   1       12.91       23.72     24.02 o
 -14  11   1       77.55      101.51     19.05 o
 -13  11   1      148.36      152.03     19.23 o
 -12  11   1        0.65       23.25     15.08 o
 -11  11   1      112.73      120.68     16.39 o
 -10  11   1       79.68      112.93     14.61 o
  -9  11   1     1069.75     1104.63     28.40 o
  -8  11   1      115.28      133.63     13.78 o
  -7  11   1      337.36      369.85     17.21 o
  -6  11   1      127.34      132.63     13.01 o
  -5  11   1      907.69      842.03     14.70 o
  -4  11   1      423.36      473.65     25.02 o
  -3  11   1     1447.00     1329.27     16.58 o
  -2  11   1      478.42      460.76     10.77 o
  -1  11   1      519.58      404.62     10.39 o
   0  11   1      119.83      314.81    129.67 o
   1  11   1       37.29       43.91      6.46 o
   2  11   1       36.74       27.43      6.86 o
   3  11   1     2521.80     2252.43     36.14 o
   4  11   1     1434.64     1286.44     52.38 o
   5  11   1      342.23      385.81     11.02 o
   6  11   1      120.33       88.97     13.61 o
   7  11   1      645.07      665.16     21.65 o
   8  11   1      591.10      608.78     21.89 o
   9  11   1      361.68      391.32     20.53 o
  10  11   1      455.77      433.50     23.31 o
  11  11   1       47.99       50.93     15.38 o
  12  11   1        6.67       12.36     22.66 o
  13  11   1       86.50       89.39     17.98 o
  14  11   1      163.41      147.42     21.12 o
  15  11   1       11.26       26.92     16.86 o
  16  11   1        2.90      -30.23     30.23 o
  17  11   1        1.38      -30.64     30.64 o
  18  11   1       22.38       27.80     31.29 o
  19  11   1        1.29       36.80     22.83 o
  20  11   1        2.87       22.01     23.90 o
  21  11   1        0.02        6.74     32.77 o
  22  11   1        5.56        0.00     36.62 o
  23  11   1        0.16       20.05     38.57 o
 -23  12   1        1.71       40.70     27.92 o
 -22  12   1        1.51       -4.61     37.15 o
 -21  12   1        2.21      -13.25     36.32 o
 -20  12   1        0.71      -36.85     36.85 o
 -19  12   1        9.19       -9.76     34.96 o
 -18  12   1       30.99       21.89     33.78 o
 -17  12   1       14.17       30.23     20.82 o
 -16  12   1        1.66        3.25     26.32 o
 -15  12   1       22.77       20.41     19.11 o
 -14  12   1      147.37      107.84     20.76 o
 -13  12   1        2.71       25.97     16.27 o
 -12  12   1        0.92       16.03     20.94 o
 -11  12   1        4.36       13.84     14.67 o
 -10  12   1      121.95      133.22     16.74 o
  -9  12   1      130.16      107.55     16.80 o
  -8  12   1     1339.03     1341.43     29.99 o
  -7  12   1        7.46       16.68     11.89 o
  -6  12   1      328.74      278.39     15.85 o
  -5  12   1      711.16      746.17     14.83 o
  -4  12   1     1586.17     1491.51     69.78 o
  -3  12   1      113.34       83.60      7.53 o
  -2  12   1      838.33      878.15     43.10 o
  -1  12   1       24.04       12.61      7.65 o
   0  12   1       39.67       85.86     18.81 o
   1  12   1       53.38       39.60      6.52 o
   2  12   1      268.61      233.28      9.35 o
   3  12   1      855.50      836.27     15.03 o
   4  12   1      487.81      459.45     16.65 o
   5  12   1      461.26      398.15     25.73 o
   6  12   1      101.04      104.77     13.61 o
   7  12   1       31.05        4.08     13.37 o
   8  12   1      762.04      830.20     26.27 o
   9  12   1      496.95      501.59     23.01 o
  10  12   1        9.35      -13.55     21.95 o
  11  12   1       48.00      100.63     15.44 o
  12  12   1       41.89       55.02     16.68 o
  13  12   1       93.03      132.51     19.58 o
  14  12   1       16.94      -19.23     27.57 o
  15  12   1        5.11       -4.67     27.51 o
  16  12   1        2.42        6.68     25.79 o
  17  12   1        9.32       27.74     20.59 o
  18  12   1        6.18       50.99     21.59 o
  19  12   1        7.67      -35.55     35.55 o
  20  12   1        0.16       23.49     24.20 o
  21  12   1        1.52       11.42     37.03 o
  22  12   1        0.05      -21.36     39.16 o
  23  12   1        1.24       17.81     40.46 o
 -23  13   1        0.07       25.02     35.61 o
 -22  13   1        1.60       30.35     36.20 o
 -21  13   1        0.93       35.97     37.21 o
 -20  13   1        5.15       47.33     23.54 o
 -19  13   1        0.56      -17.98     34.43 o
 -18  13   1        0.17       14.91     30.41 o
 -17  13   1       32.90       61.88     22.89 o
 -16  13   1        1.98      -24.85     28.81 o
 -15  13   1        0.26      -26.86     26.86 o
 -14  13   1       18.85       16.15     26.44 o
 -13  13   1      129.36      129.85     21.12 o
 -12  13   1      159.50      192.73     19.05 o
 -11  13   1        4.59       12.01     22.89 o
 -10  13   1       52.21       22.72     23.31 o
  -9  13   1      144.50      167.83     17.69 o
  -8  13   1      487.78      533.83     22.36 o
  -7  13   1      317.16      278.45     17.51 o
  -6  13   1      141.97      105.89     15.03 o
  -5  13   1     1308.24     1096.29     17.61 o
  -4  13   1      413.52      401.06     22.89 o
  -3  13   1        0.21       -3.79      9.70 o
  -2  13   1        5.36      -16.89     16.89 o
  -1  13   1      364.13      271.13     16.53 o
   0  13   1        0.92       -2.51     13.07 o
   1  13   1       45.06       48.97      6.98 o
   2  13   1       34.89       28.84     10.91 o
   3  13   1       83.88       65.40     13.58 o
   4  13   1     1015.81      879.42     15.87 o
   5  13   1      797.17      681.11     15.41 o
   6  13   1      629.01      575.24     22.89 o
   7  13   1      518.75      489.93     21.41 o
   8  13   1       49.53       64.18     15.38 o
   9  13   1       73.04       90.75     15.56 o
  10  13   1        7.21      -23.07     23.07 o
  11  13   1        3.87       -4.97     22.42 o
  12  13   1       25.06       37.03     16.33 o
  13  13   1      100.92      109.56     18.28 o
  14  13   1        5.32        9.11     25.56 o
  15  13   1        0.47      -14.49     28.51 o
  16  13   1        0.44        5.15     26.74 o
  17  13   1       29.13       40.23     23.43 o
  18  13   1        0.27      -15.44     34.61 o
  19  13   1        3.18        8.28     35.61 o
  20  13   1        1.14      -34.55     34.55 o
  21  13   1        0.54       25.56     35.43 o
  22  13   1        0.66       14.43     34.37 o
 -23  14   1        0.17       33.07     38.04 o
 -22  14   1        0.59       -9.52     36.50 o
 -21  14   1        0.03        6.86     32.95 o
 -20  14   1        2.21        2.13     36.09 o
 -19  14   1        0.21      -36.14     36.14 o
 -18  14   1        2.82      -36.32     36.32 o
 -17  14   1        1.60       10.88     20.82 o
 -16  14   1        9.74       13.61     27.09 o
 -15  14   1        0.84       23.96     18.34 o
 -14  14   1        0.37      -16.68     23.54 o
 -13  14   1        3.26       24.14     16.45 o
 -12  14   1       45.94       50.28     16.68 o
 -11  14   1       78.65      104.12     16.92 o
 -10  14   1       57.92       35.55     17.39 o
  -9  14   1        6.94       -5.56     21.83 o
  -8  14   1        3.02      -21.95     22.95 o
  -7  14   1       94.39       79.98     15.50 o
  -6  14   1       10.86        4.67     19.23 o
  -5  14   1      184.68      143.09     18.49 o
  -4  14   1       20.00       38.86      8.70 o
  -3  14   1        0.57       -1.16     10.68 o
  -2  14   1      185.65      163.17      9.43 o
  -1  14   1        0.91        5.90      8.17 o
   0  14   1        4.97       18.84      7.02 o
   1  14   1        0.48       -6.19     16.68 o
   2  14   1       55.53       66.49      8.06 o
   3  14   1       25.55       45.40      8.81 o
   4  14   1       33.43       50.64      9.24 o
   5  14   1      102.17       93.27     10.73 o
   6  14   1        7.35       -0.95     21.53 o
   7  14   1       68.37       91.52     15.91 o
   8  14   1       48.12       29.11     15.62 o
   9  14   1       81.73       95.95     16.03 o
  10  14   1        0.05       17.16     19.76 o
  11  14   1       11.82       -1.30     22.72 o
  12  14   1       38.15       48.57     17.81 o
  13  14   1        0.05       20.59     23.43 o
  14  14   1        0.74       -6.27     18.58 o
  15  14   1        0.80      -28.16     28.16 o
  16  14   1        1.70      -19.34     29.87 o
  17  14   1        1.02       -3.73     32.95 o
  18  14   1        1.97      -34.07     34.07 o
  19  14   1        0.02        0.00     35.49 o
  20  14   1        0.19        8.87     35.85 o
  21  14   1        0.00       23.66     33.60 o
  22  14   1        0.54      -17.16     33.84 o
 -22  15   1        2.11      -38.92     38.92 o
 -21  15   1        0.27       -4.67     37.80 o
 -20  15   1        0.07       17.51     35.73 o
 -19  15   1        1.02      -20.70     35.97 o
 -18  15   1       12.90       19.52     35.38 o
 -17  15   1        3.78      -20.47     37.86 o
 -16  15   1        1.54      -28.69     28.69 o
 -15  15   1       13.55       -3.31     27.21 o
 -14  15   1       11.09       -1.54     25.67 o
 -13  15   1       40.75       19.11     27.45 o
 -12  15   1       13.73        9.58     23.84 o
 -11  15   1       51.87       42.83     17.33 o
 -10  15   1       16.61       -3.73     22.95 o
  -9  15   1      321.39      324.59     21.47 o
  -8  15   1      133.99      124.58     17.39 o
  -7  15   1      308.83      322.34     22.01 o
  -6  15   1       48.61       60.81     16.68 o
  -5  15   1     1606.77     1400.41     21.81 o
  -4  15   1        4.52       -1.84     12.89 o
  -3  15   1      655.28      649.41     15.33 o
  -2  15   1        4.81      -12.42     12.42 o
  -1  15   1      172.40      194.28     10.12 o
   0  15   1        1.99       16.56      9.17 o
   1  15   1      945.13      915.49     59.10 o
   2  15   1        6.81        4.96      9.65 o
   3  15   1        0.02        2.71     12.01 o
   4  15   1      133.56      138.12     11.11 o
   5  15   1     1340.65     1190.97     40.02 o
   6  15   1       18.64       -4.08     23.54 o
   7  15   1       14.42       -1.06     23.01 o
   8  15   1      264.43      272.47     19.52 o
   9  15   1       42.73        4.79     24.90 o
  10  15   1        9.19       -8.93     22.30 o
  11  15   1       28.19       36.85     15.85 o
  12  15   1        5.55        4.26     23.66 o
  13  15   1        1.19        1.54     27.86 o
  14  15   1        5.32      -12.96     27.33 o
  15  15   1       20.93       33.96     19.94 o
  16  15   1        0.05       -9.05     29.70 o
  17  15   1        0.22        7.69     34.13 o
  18  15   1        2.14      -38.33     38.51 o
  19  15   1        1.22      -36.32     38.51 o
  20  15   1        1.13       -6.80     35.26 o
  21  15   1        1.59      -38.75     38.75 o
  22  15   1        0.21       46.08     24.67 o
 -22  16   1        0.51        0.00     40.52 o
 -21  16   1        1.63      -11.65     37.62 o
 -20  16   1        0.10       -2.25     34.61 o
 -19  16   1        0.16        4.26     33.78 o
 -18  16   1        5.32       73.12     22.48 o
 -17  16   1       33.31       22.89     37.09 o
 -16  16   1        0.42       16.15     30.64 o
 -15  16   1        0.01        1.72     28.22 o
 -14  16   1       30.86       -3.25     30.05 o
 -13  16   1       32.69        7.63     26.56 o
 -12  16   1       30.72       54.13     17.57 o
 -11  16   1        6.98       30.41     15.79 o
 -10  16   1      132.09      140.08     19.52 o
  -9  16   1        1.19        7.93     16.45 o
  -8  16   1      515.25      525.19     25.56 o
  -7  16   1      166.18      171.20     19.46 o
  -6  16   1      202.22      159.43     18.75 o
  -5  16   1       65.25       72.34     13.84 o
  -4  16   1     2038.26     1949.63     25.27 o
  -3  16   1        0.32      -14.12     14.12 o
  -2  16   1       42.33       42.35      8.57 o
  -1  16   1        2.07        7.97     12.10 o
   0  16   1     1097.23     1072.93     18.80 o
   1  16   1      136.30      175.44     27.63 o
   2  16   1      279.52      238.67     17.01 o
   3  16   1      147.55      129.56     24.25 o
   4  16   1      748.85      719.31     23.96 o
   5  16   1      218.57      181.73     13.05 o
   6  16   1      220.32      212.90     19.17 o
   7  16   1       38.36       17.98     15.26 o
   8  16   1      249.01      238.46     20.05 o
   9  16   1      129.59      108.73     18.81 o
  10  16   1       41.04       52.53     17.16 o
  11  16   1        4.13       12.54     21.18 o
  12  16   1       34.37       22.07     24.25 o
  13  16   1       78.94       54.13     22.36 o
  14  16   1       11.84       10.00     27.98 o
  15  16   1        4.99        5.26     28.87 o
  16  16   1        0.23       11.12     31.12 o
  17  16   1       20.76       56.08     24.79 o
  18  16   1        0.80       34.07     23.54 o
  19  16   1        4.22       19.64     33.66 o
  20  16   1        0.15       19.64     26.21 o
  21  16   1        1.70      -28.87     37.74 o
 -22  17   1        1.51      -25.14     35.02 o
 -21  17   1        2.22       -4.79     37.27 o
 -20  17   1        6.74      -11.48     37.68 o
 -19  17   1        0.75       -6.51     34.67 o
 -18  17   1        0.32       30.82     23.60 o
 -17  17   1       10.39        5.86     35.14 o
 -16  17   1       11.71       11.12     32.36 o
 -15  17   1        0.77      -26.92     26.92 o
 -14  17   1       10.99        3.31     27.86 o
 -13  17   1       41.44       17.33     30.11 o
 -12  17   1        0.55      -11.83     24.79 o
 -11  17   1        3.73       -9.82     23.60 o
 -10  17   1        5.09        6.74     22.83 o
  -9  17   1      167.07      150.97     19.88 o
  -8  17   1      275.71      234.14     21.06 o
  -7  17   1        0.48       -1.12     22.60 o
  -6  17   1      428.28      433.91     23.13 o
  -5  17   1      483.32      439.90     15.18 o
  -4  17   1      236.84      208.09     57.56 o
  -3  17   1      158.11      159.32     11.67 o
  -2  17   1      101.72       99.28      9.82 o
  -1  17   1      614.18      612.94     16.04 o
   0  17   1       56.66       80.27     10.51 o
   1  17   1      535.81      507.26     14.78 o
   2  17   1      286.95      213.88     12.50 o
   3  17   1      175.21      160.26     12.34 o
   4  17   1      844.71      805.54     18.73 o
   5  17   1      257.50      250.84     13.36 o
   6  17   1       94.44       95.30     16.98 o
   7  17   1      138.49      177.77     18.28 o
   8  17   1        3.88       11.18     24.08 o
   9  17   1       88.83       68.33     19.05 o
  10  17   1       39.07       47.86     16.86 o
  11  17   1       41.16       76.02     18.58 o
  12  17   1       11.61       19.82     26.68 o
  13  17   1       17.92       51.94     20.53 o
  14  17   1       37.00       13.78     30.23 o
  15  17   1        0.00      -29.11     29.11 o
  16  17   1        9.81       68.68     22.66 o
  17  17   1        6.92      -35.02     35.02 o
  18  17   1        0.10       -4.26     34.67 o
  19  17   1        0.37       25.73     26.09 o
  20  17   1        1.81       33.01     34.84 o
  21  17   1        0.62       -4.91     37.92 o
 -21  18   1        0.01      -12.19     38.33 o
 -20  18   1        4.30        7.04     37.86 o
 -19  18   1       13.89      -11.12     36.62 o
 -18  18   1       12.74       16.86     34.78 o
 -17  18   1        5.46       28.22     31.77 o
 -16  18   1        7.18       19.99     22.18 o
 -15  18   1       11.66       16.27     28.45 o
 -14  18   1       18.03       32.83     20.53 o
 -13  18   1        0.73        1.60     26.86 o
 -12  18   1       36.41       49.99     17.75 o
 -11  18   1       91.24      124.52     19.70 o
 -10  18   1       12.32        2.84     24.96 o
  -9  18   1       16.56        0.00     16.56 o
  -8  18   1       38.62       40.76     16.80 o
  -7  18   1      461.72      403.51     24.37 o
  -6  18   1      151.14      135.71     18.99 o
  -5  18   1       11.10       -5.58     24.55 o
  -4  18   1       90.05       95.82     11.87 o
  -3  18   1      240.03      189.62     12.76 o
  -2  18   1      160.06      155.77     11.69 o
  -1  18   1       94.67       95.11     10.79 o
   0  18   1      422.81      448.50     17.27 o
   1  18   1      339.74      349.32     13.63 o
   2  18   1       19.09       28.86     15.94 o
   3  18   1       10.83      -13.80     13.80 o
   5  18   1       59.64       32.45     13.03 o
   6  18   1        0.87      -19.29     21.36 o
   7  18   1      171.53      182.02     19.99 o
   8  18   1       66.62      110.98     16.74 o
   9  18   1        1.63       11.00     22.66 o
  10  18   1        0.12      -14.49     26.15 o
  11  18   1       12.51      -15.08     26.44 o
  12  18   1       31.18        6.33     29.16 o
  13  18   1        8.26       13.31     19.99 o
  14  18   1        0.01       46.26     18.81 o
  15  18   1        0.00       51.11     21.36 o
  16  18   1        6.52       27.51     22.24 o
  17  18   1        1.07      -36.68     36.68 o
  18  18   1        1.00      -34.19     34.19 o
  19  18   1        5.34        6.86     33.90 o
  20  18   1        3.75       19.29     37.09 o
  21  18   1        0.87       12.54     36.80 o
 -21  19   1        5.23      -29.93     41.47 o
 -20  19   1        1.00      -22.83     26.92 o
 -19  19   1        4.44       -2.31     35.73 o
 -18  19   1        4.31        8.70     25.61 o
 -17  19   1       37.01       81.99     25.20 o
 -16  19   1       27.59      -11.77     35.67 o
 -15  19   1        6.51       65.25     21.47 o
 -14  19   1        3.71       10.71     27.69 o
 -13  19   1       40.80       20.11     31.23 o
 -12  19   1       29.35       37.56     19.94 o
 -11  19   1        7.00       13.72     25.79 o
 -10  19   1       31.74       14.73     18.75 o
  -9  19   1        0.41      -18.22     21.89 o
  -8  19   1       94.72       99.74     18.63 o
  -7  19   1        0.15       -8.93     23.19 o
  -6  19   1      435.99      330.74     23.49 o
  -5  19   1       31.81       -1.14     16.48 o
  -4  19   1      397.08      357.74     15.64 o
  -3  19   1       44.30       33.87     21.12 o
  -2  19   1      345.64      330.97     14.32 o
  -1  19   1      199.69      188.61     16.83 o
   0  19   1        0.03       23.21     12.05 o
   1  19   1        0.49       29.41     16.42 o
   2  19   1      243.96      207.10     32.48 o
   3  19   1       69.53       59.66     11.41 o
   4  19   1      463.88      418.86     16.29 o
   5  19   1       13.26       13.19     15.35 o
   6  19   1      197.69      191.02     19.70 o
   7  19   1       42.01      -24.73     24.73 o
   8  19   1       64.79       69.80     17.69 o
   9  19   1        6.70       11.48     24.67 o
  10  19   1        6.02      -24.49     24.49 o
  11  19   1       12.75        3.14     26.38 o
  12  19   1       10.00       11.48     28.51 o
  13  19   1       22.11       33.54     21.77 o
  14  19   1        0.34       11.00     28.10 o
  15  19   1        5.30      -13.43     30.70 o
  16  19   1       10.04       41.47     22.54 o
  17  19   1       25.41       41.65     26.98 o
  18  19   1        2.43       13.37     34.96 o
  19  19   1        1.28      -32.89     37.98 o
  20  19   1        0.05       22.24     25.32 o
 -20  20   1        3.46       12.30     38.51 o
 -19  20   1        0.04       25.79     24.79 o
 -18  20   1        2.41       11.12     34.01 o
 -17  20   1        1.63        9.64     25.44 o
 -16  20   1       42.79       51.70     26.56 o
 -15  20   1       28.97       32.71     34.90 o
 -14  20   1        4.34       -9.23     31.47 o
 -13  20   1       30.47       12.19     30.17 o
 -12  20   1       31.23       24.90     22.30 o
 -11  20   1       16.07      -12.90     28.93 o
 -10  20   1       13.42       33.84     17.69 o
  -9  20   1        2.01        4.38     23.66 o
  -8  20   1        2.07       11.24     22.66 o
  -7  20   1      194.81      240.94     19.70 o
  -6  20   1       15.11      -25.38     25.38 o
  -5  20   1        0.61       -4.96     12.70 o
  -4  20   1        0.24      -11.55     15.96 o
  -3  20   1      731.88      767.02     19.68 o
  -2  20   1       57.68       61.28     12.05 o
  -1  20   1        2.58       -1.03     12.73 o
   0  20   1       31.77       29.07     10.85 o
   1  20   1        0.50        8.47     20.38 o
   2  20   1       48.16       54.76     11.65 o
   3  20   1      555.26      574.27     17.90 o
   4  20   1      112.81       97.82     18.10 o
   5  20   1        6.01       14.88     12.81 o
   6  20   1       31.59       54.13     16.62 o
   7  20   1       76.13       94.71     18.69 o
   8  20   1       13.39       22.78     23.84 o
   9  20   1        8.07       22.48     17.33 o
  10  20   1        0.96      -12.60     25.20 o
  11  20   1        0.16        3.31     28.75 o
  12  20   1       60.21       80.16     22.24 o
  13  20   1       17.98      -30.35     30.64 o
  14  20   1        0.95        8.58     21.30 o
  15  20   1        3.87        0.00     36.26 o
  16  20   1       50.43       18.75     36.97 o
  17  20   1        0.25      -24.14     36.97 o
  18  20   1        0.41       13.72     36.80 o
  19  20   1        0.33       33.72     37.45 o
  20  20   1        4.10       12.66     39.58 o
 -20  21   1        0.90       15.14     35.49 o
 -19  21   1        0.74      -33.66     37.09 o
 -18  21   1        2.13       11.54     39.10 o
 -17  21   1        0.10      -39.52     39.52 o
 -16  21   1        2.79      -36.68     36.68 o
 -15  21   1       17.20       26.86     22.66 o
 -14  21   1        1.11       52.71     19.70 o
 -13  21   1        0.66      -32.71     32.71 o
 -12  21   1       27.73       18.99     30.17 o
 -11  21   1        0.13       18.52     26.98 o
 -10  21   1        2.22       -4.79     27.69 o
  -9  21   1       34.20       78.20     18.10 o
  -8  21   1       27.68       55.55     17.04 o
  -7  21   1        9.97       14.14     25.14 o
  -6  21   1       29.25      -22.12     26.56 o
  -5  21   1       22.38        6.68     35.61 o
  -4  21   1       63.73       71.31     12.05 o
  -3  21   1       51.31       36.97     18.96 o
  -2  21   1      183.17      190.79     13.97 o
  -1  21   1        3.88        9.43     16.27 o
   0  21   1       11.61       18.07     11.08 o
   1  21   1       46.15       26.85     24.73 o
   2  21   1      124.66      140.47     12.97 o
   3  21   1       23.58       37.06     13.41 o
   4  21   1       89.51      118.20     16.15 o
   5  21   1       16.46       22.76     12.79 o
   6  21   1        2.19      -11.24     25.26 o
   7  21   1        0.31        8.64     23.96 o
   8  21   1       34.01       19.40     28.34 o
   9  21   1       11.36        8.64     18.46 o
  10  21   1        3.09      -27.45     27.45 o
  11  21   1        9.69       18.93     20.82 o
  12  21   1       19.02      -31.53     31.53 o
  13  21   1        0.67      -18.52     31.47 o
  14  21   1        0.10       -3.96     31.47 o
  15  21   1       22.25       60.28     24.14 o
  16  21   1        0.12       25.79     32.83 o
  17  21   1        0.02        0.00     32.30 o
  18  21   1        0.97      -35.32     35.79 o
  19  21   1        0.40        7.39     36.09 o
 -19  22   1        0.13       16.09     27.09 o
 -18  22   1        0.52       28.51     38.16 o
 -17  22   1        1.73      -33.90     33.90 o
 -16  22   1        0.70       -4.32     32.83 o
 -15  22   1        0.13       10.29     32.24 o
 -14  22   1       13.85      -29.81     32.48 o
 -13  22   1        0.20      -31.18     31.18 o
 -12  22   1        0.02      -32.42     32.42 o
 -11  22   1        3.53       50.82     18.52 o
 -10  22   1        0.16       -1.66     28.99 o
  -9  22   1        0.07       22.48     27.03 o
  -8  22   1       24.38       48.27     18.04 o
  -7  22   1        3.52       14.85     24.85 o
  -6  22   1        2.27      -20.41     24.90 o
  -5  22   1        1.22      -17.21     17.21 o
  -4  22   1       32.11       21.95     13.51 o
  -3  22   1        1.90       -6.14     15.61 o
  -2  22   1        0.37       33.04     10.73 o
  -1  22   1       54.38       69.77     11.81 o
   0  22   1        0.08        1.89     17.04 o
   1  22   1       15.25      -14.55     17.28 o
   2  22   1       12.26       19.53     14.11 o
   3  22   1        3.41       12.46     12.87 o
   4  22   1       19.04       15.70     13.07 o
   5  22   1       14.83       16.59     17.59 o
   6  22   1        4.22       17.75     24.55 o
   7  22   1        1.22       24.20     26.09 o
   8  22   1       13.63        9.35     26.21 o
   9  22   1        9.58      -16.39     26.68 o
  10  22   1        0.00      -11.12     19.88 o
  11  22   1        0.08      -32.12     32.12 o
  12  22   1        0.53       14.97     29.76 o
  13  22   1        0.14      -32.36     32.36 o
  14  22   1        8.28       26.44     33.13 o
  15  22   1        3.72        8.46     35.32 o
  16  22   1        1.24      -36.68     36.68 o
  17  22   1        1.21       -9.29     37.09 o
  18  22   1        0.20       34.13     22.89 o
  19  22   1        0.01        2.54     37.33 o
 -19  23   1        0.20      -36.44     36.44 o
 -18  23   1        0.72        9.76     39.16 o
 -17  23   1        6.01       39.75     25.38 o
 -16  23   1        2.44        8.87     23.19 o
 -15  23   1        1.31       -8.52     34.72 o
 -14  23   1        0.12      -26.74     35.97 o
 -13  23   1       28.31       63.12     21.77 o
 -12  23   1        8.47      -20.88     32.60 o
 -11  23   1        0.64      -30.05     30.05 o
 -10  23   1        0.76       -5.26     20.41 o
  -9  23   1        0.14      -29.46     29.46 o
  -8  23   1       17.00       21.65     18.99 o
  -7  23   1       38.45       67.08     19.40 o
  -6  23   1        3.86       -9.17     26.27 o
  -5  23   1        2.71      -11.79     14.26 o
  -4  23   1       21.22       15.91     17.31 o
  -3  23   1        3.19       13.22     13.23 o
  -2  23   1        3.75       -2.27     14.46 o
  -1  23   1        2.01        6.36     27.92 o
   0  23   1        2.86       14.45     27.06 o
   1  23   1        0.17      -14.64     25.20 o
   2  23   1        3.30       22.77     20.53 o
   3  23   1       12.96       16.32     17.36 o
   4  23   1        0.20      -17.35     17.35 o
   5  23   1        5.27      -17.13     17.13 o
   6  23   1        2.80      -15.50     25.32 o
   7  23   1       41.03       -6.33     28.10 o
   8  23   1        0.70      -28.57     28.57 o
   9  23   1        0.05      -11.95     26.80 o
  10  23   1        2.81       -7.16     27.45 o
  11  23   1        0.26      -11.18     28.87 o
  12  23   1        0.18      -33.90     33.90 o
  13  23   1       11.55       13.90     30.47 o
  14  23   1        0.13       18.99     33.66 o
  15  23   1        3.48       51.29     23.25 o
  16  23   1        0.47       -9.11     36.80 o
  17  23   1        2.65       50.34     24.37 o
  18  23   1        0.47      -40.29     40.29 o
 -18  24   1        0.53      -41.05     41.05 o
 -17  24   1        3.36      -42.53     42.53 o
 -16  24   1       11.76       18.40     26.80 o
 -15  24   1        7.44       26.44     23.19 o
 -14  24   1        0.05      -36.26     36.26 o
 -13  24   1        2.84       -2.01     31.59 o
 -12  24   1       43.92       36.50     25.38 o
 -11  24   1       43.54       18.99     32.48 o
 -10  24   1        5.89       14.61     30.41 o
  -9  24   1        2.59        0.00     28.16 o
  -8  24   1        4.53       31.12     19.88 o
  -7  24   1       66.48       66.26     20.94 o
  -6  24   1        0.37      -14.49     27.45 o
  -5  24   1        2.75       -7.51     18.28 o
  -4  24   1        6.52        2.73     18.84 o
  -3  24   1       62.41       87.84     13.48 o
  -2  24   1        3.54       -2.38     14.53 o
  -1  24   1       11.84        7.39     17.17 o
   0  24   1       15.23       20.84     36.97 o
   1  24   1       28.96       17.52     29.90 o
   2  24   1       83.52       98.75     13.89 o
   3  24   1       23.42       25.66     14.98 o
   4  24   1        5.79        9.54     16.80 o
   5  24   1        2.57        3.34     18.98 o
   6  24   1       30.96       17.92     29.81 o
   7  24   1       16.77        9.94     27.86 o
   8  24   1        2.32      -30.17     30.17 o
   9  24   1        0.86      -29.87     29.87 o
  10  24   1        0.76       11.18     19.88 o
  11  24   1       13.68       29.11     22.78 o
  12  24   1       45.85       66.55     23.66 o
  13  24   1        1.07       26.80     32.00 o
  14  24   1        0.45      -19.64     36.03 o
  15  24   1        0.89       -8.99     24.79 o
  16  24   1       12.70        4.73     37.51 o
  17  24   1        0.38       43.24     25.61 o
 -17  25   1        6.60        7.45     38.27 o
 -16  25   1       11.43       18.99     36.91 o
 -15  25   1        5.60       29.64     34.96 o
 -14  25   1        2.22      -34.43     34.43 o
 -13  25   1        7.37      -23.01     35.20 o
 -12  25   1       22.13       -2.07     33.66 o
 -11  25   1       21.66       44.54     23.19 o
 -10  25   1       41.76       80.93     22.60 o
  -9  25   1        6.59      -25.67     32.60 o
  -8  25   1       29.23       28.16     30.64 o
  -7  25   1       21.11       20.59     29.99 o
  -6  25   1       68.10       62.00     21.00 o
  -5  25   1        7.85      -19.06     20.17 o
  -4  25   1       20.45      -20.98     20.98 o
  -3  25   1        0.05      -22.93     41.11 o
  -2  25   1       93.60      141.68     14.63 o
  -1  25   1        8.06       17.02     18.01 o
   0  25   1        0.18       37.22     18.90 o
   1  25   1        4.55        5.06     18.37 o
   2  25   1       82.11       98.68     15.33 o
   3  25   1       18.14        5.64     16.71 o
   4  25   1        7.30       17.02     17.96 o
   5  25   1        5.20       -0.70     18.14 o
   6  25   1       42.66       -8.28     31.65 o
   7  25   1       35.21       86.96     21.30 o
   8  25   1       19.83       23.25     21.24 o
   9  25   1        8.91      -20.53     33.60 o
  10  25   1       17.69       19.40     33.84 o
  11  25   1       36.65       65.60     23.96 o
  12  25   1        6.13       11.54     23.60 o
  13  25   1        5.25      -12.84     34.37 o
  14  25   1        0.19       11.30     33.60 o
  15  25   1        5.52       -9.35     37.15 o
  16  25   1        2.00       16.98     35.26 o
  17  25   1        4.85       22.89     36.09 o
 -17  26   1        0.07       -1.30     26.98 o
 -16  26   1        3.55        4.91     37.21 o
 -15  26   1       10.00       16.50     38.39 o
 -14  26   1        0.00      -34.07     34.07 o
 -13  26   1        0.55       15.20     23.72 o
 -12  26   1       10.29       21.36     35.32 o
 -11  26   1       25.13       28.87     37.56 o
 -10  26   1        1.14      -21.71     34.90 o
  -9  26   1       10.77       36.38     22.54 o
  -8  26   1       15.93       20.23     30.82 o
  -7  26   1       46.06       60.16     24.43 o
  -6  26   1        0.15       15.38     29.76 o
  -5  26   1       38.48       46.85     15.24 o
  -4  26   1       15.85       27.75     16.31 o
  -3  26   1       61.01      103.89     15.37 o
  -2  26   1        7.49        5.37     18.65 o
  -1  26   1       18.85       15.40     15.64 o
   0  26   1        2.23       19.88     14.92 o
   1  26   1       20.19        3.44     21.27 o
   2  26   1        4.69      -14.24     20.36 o
   3  26   1       40.76       21.20     21.64 o
   4  26   1       11.75       40.78     13.54 o
   5  26   1       14.72       -0.36     19.37 o
   6  26   1        3.16       10.41     20.11 o
   7  26   1       41.12       54.60     23.07 o
   8  26   1       28.67       22.42     32.65 o
   9  26   1        6.08        0.00     30.52 o
  10  26   1        5.24       -2.01     34.01 o
  11  26   1        8.77       23.13     36.32 o
  12  26   1       15.10        8.70     32.71 o
  13  26   1        0.05      -13.31     35.20 o
  14  26   1        0.45      -11.71     34.90 o
  15  26   1        4.46        0.00     40.05 o
  16  26   1        4.14       22.54     26.56 o
 -16  27   1        0.18      -10.12     40.34 o
 -15  27   1        0.53       24.37     26.09 o
 -14  27   1        2.04      -21.36     38.33 o
 -13  27   1        3.68       27.03     36.20 o
 -12  27   1        0.99       17.75     31.35 o
 -11  27   1        1.64       25.73     33.66 o
 -10  27   1        7.04       20.59     35.14 o
  -9  27   1       10.02        6.98     21.89 o
  -8  27   1        0.01       20.17     19.46 o
  -7  27   1        0.03       -1.89     30.47 o
  -6  27   1        7.92       19.70     30.70 o
  -5  27   1        1.26        1.15     20.09 o
  -4  27   1        5.17        7.07     20.32 o
  -3  27   1        7.86        4.31     19.92 o
  -2  27   1        4.92       15.92     17.78 o
  -1  27   1        9.85       19.75     27.57 o
   0  27   1        0.33       11.19     19.73 o
   1  27   1        3.98       -7.84     18.90 o
   2  27   1       10.38      -10.27     21.39 o
   3  27   1       18.45        8.44     20.65 o
   4  27   1       10.97       -7.97     27.60 o
   5  27   1        0.00       -1.65     19.56 o
   6  27   1       12.08      -32.54     32.54 o
   7  27   1        7.69       11.42     22.48 o
   8  27   1        3.93      -27.33     32.65 o
   9  27   1        3.26      -20.29     29.99 o
  10  27   1        4.47       25.08     35.49 o
  11  27   1        2.92       10.94     36.62 o
  12  27   1        0.01       -2.25     25.73 o
  13  27   1        1.92      -40.11     40.11 o
  14  27   1        3.33      -40.29     40.29 o
  15  27   1        1.10       11.18     28.04 o
 -15  28   1        0.39      -27.74     41.53 o
 -14  28   1        0.01       -7.39     35.38 o
 -13  28   1        0.19       -4.73     36.20 o
 -12  28   1        2.35       44.90     25.44 o
 -11  28   1        0.02        6.68     33.96 o
 -10  28   1        2.78       20.35     23.07 o
  -9  28   1        1.44       29.16     31.59 o
  -8  28   1        8.06       25.08     23.13 o
  -7  28   1        0.97       29.46     29.87 o
  -6  28   1        1.74      -30.05     31.29 o
  -5  28   1        1.64      -16.67     20.82 o
  -4  28   1        7.24        2.15     21.16 o
  -3  28   1        4.15       -2.63     20.77 o
  -2  28   1        2.50      -11.83     28.16 o
  -1  28   1        6.54       12.97     21.88 o
   0  28   1       30.62       20.61     34.52 o
   1  28   1        0.51        1.78     21.77 o
   2  28   1        3.92        7.36     20.77 o
   3  28   1       15.44       18.60     21.66 o
   4  28   1        1.68       26.35     17.43 o
   5  28   1        2.43       43.47     56.35 o
   6  28   1        0.56        2.84     21.24 o
   7  28   1        3.14       -7.93     32.42 o
   8  28   1        6.61       25.44     22.48 o
   9  28   1        5.07      -23.25     34.84 o
  10  28   1        1.67       23.96     23.96 o
  11  28   1        0.02      -15.91     37.68 o
  12  28   1        2.44        2.37     38.16 o
  13  28   1        1.35        2.43     38.51 o
  14  28   1        0.30       -5.03     41.94 o
 -14  29   1        0.42       58.56     26.21 o
 -13  29   1        0.05      -27.09     39.63 o
 -12  29   1        2.35       34.67     25.67 o
 -11  29   1        0.02        9.29     36.74 o
 -10  29   1        0.21      -35.08     35.08 o
  -9  29   1        3.45       15.20     24.73 o
  -8  29   1        4.03       -6.27     32.71 o
  -7  29   1        1.46      -28.75     33.25 o
  -6  29   1        1.24        5.92     30.23 o
  -5  29   1        2.84       -1.90     22.27 o
  -4  29   1        7.38       19.76     22.26 o
  -3  29   1        4.42      -25.94     25.94 o
  -2  29   1        8.97        5.79     21.64 o
  -1  29   1        0.10        0.92     22.00 o
   0  29   1        0.59       18.31     18.32 o
   1  29   1        5.41      -24.49     24.49 o
   2  29   1        8.04       21.46     23.43 o
   3  29   1        0.18       -6.36     22.96 o
   4  29   1        5.65       28.64     18.55 o
   5  29   1        2.56      -10.38     22.14 o
   6  29   1        2.31       -7.93     30.11 o
   7  29   1        0.00      -20.76     33.13 o
   8  29   1        3.93        2.13     34.61 o
   9  29   1        1.36        2.19     33.36 o
  10  29   1        0.26      -11.36     38.51 o
  11  29   1        0.99       33.07     25.50 o
  12  29   1        0.33        0.00     39.99 o
  13  29   1        0.10        7.51     37.15 o
 -13  30   1        0.22        2.54     42.53 o
 -12  30   1        5.65      -29.81     39.46 o
 -11  30   1        4.78       36.20     36.68 o
 -10  30   1        0.61       -6.98     39.63 o
  -9  30   1        1.84       31.71     33.42 o
  -8  30   1        0.11       26.27     23.54 o
  -7  30   1        7.49       19.29     33.42 o
  -6  30   1        1.21      -33.36     33.36 o
  -5  30   1        0.08       20.81     18.08 o
  -4  30   1        0.03      -23.20     23.34 o
  -3  30   1        8.00       30.44     18.91 o
  -2  30   1        0.46        7.80     19.99 o
  -1  30   1        5.63       -3.94     27.74 o
   0  30   1       13.93       29.51     19.42 o
   1  30   1       14.01      -18.80     24.66 o
   2  30   1        4.89       -1.69     23.25 o
   3  30   1        4.28       18.22     22.63 o
   4  30   1        0.02        7.72     20.99 o
   5  30   1        0.18        8.95     21.68 o
   6  30   1        0.00      -18.63     33.48 o
   7  30   1        4.07        0.00     32.71 o
   8  30   1        0.34       57.62     23.78 o
   9  30   1        1.17       29.87     34.31 o
  10  30   1        0.15       14.14     34.13 o
  11  30   1        1.03       46.62     27.27 o
  12  30   1        4.27      -25.26     41.65 o
 -12  31   1        0.24       38.69     39.69 o
 -11  31   1        2.38      -35.14     43.30 o
 -10  31   1        4.07       19.34     36.14 o
  -9  31   1        8.20       63.71     27.57 o
  -8  31   1        4.06      -36.50     37.62 o
  -7  31   1        0.16      -36.26     36.26 o
  -6  31   1        5.14      -19.29     33.84 o
  -5  31   1        6.21       40.62     17.20 o
  -4  31   1        0.90       -0.98     24.24 o
  -3  31   1        5.61      -25.79     53.74 o
  -2  31   1       11.20        4.28     25.70 o
  -1  31   1       11.26        5.90     26.29 o
   0  31   1        0.19      -15.55     28.93 o
   1  31   1        9.49       -2.82     34.37 o
   2  31   1       14.55       45.66     28.31 o
   3  31   1        6.21       25.79     18.88 o
   4  31   1        0.01       -5.47     36.38 o
   5  31   1        3.89      -26.05     29.81 o
   6  31   1        4.88       17.33     32.83 o
   7  31   1        0.57      -37.09     37.09 o
   8  31   1        1.25        6.92     36.03 o
   9  31   1        5.00       19.11     38.10 o
  10  31   1        2.36        7.34     41.35 o
  11  31   1        2.31       25.44     41.23 o
 -10  32   1        0.31      -20.11     39.75 o
  -9  32   1        2.12       -9.82     39.63 o
  -8  32   1        8.17      -26.15     40.82 o
  -7  32   1        3.65        9.35     37.80 o
  -6  32   1        2.02       22.42     24.73 o
  -5  32   1        1.90      -26.87     26.87 o
  -4  32   1       17.69       29.81     28.22 o
  -3  32   1       10.15       25.90     17.98 o
  -2  32   1        1.78       19.87     19.13 o
  -1  32   1        0.41      -25.54     25.54 o
   0  32   1       14.90        7.22     24.32 o
   1  32   1        0.84       25.00     24.99 o
   2  32   1        0.26      -24.00     24.69 o
   3  32   1        3.37      -25.31     25.31 o
   4  32   1       13.72        2.21     27.89 o
   5  32   1        4.85       21.35     23.28 o
   6  32   1        0.55       27.09     34.13 o
   7  32   1        2.50       11.77     35.08 o
   8  32   1        6.48      -36.09     40.17 o
   9  32   1        4.99       19.88     38.22 o
  10  32   1        0.00      -38.10     38.10 o
  -9  33   1        2.21      -39.99     39.99 o
  -8  33   1        0.35       29.70     38.33 o
  -7  33   1        1.53       17.04     26.68 o
  -6  33   1        2.44       31.53     25.85 o
  -5  33   1       14.48       25.44     21.22 o
  -4  33   1        0.85      -19.68     26.02 o
  -3  33   1        2.00        0.20     34.52 o
  -2  33   1        0.59      -12.53     44.63 o
  -1  33   1        8.00       18.19     24.85 o
   0  33   1        0.52        4.56     25.16 o
   1  33   1        6.01        8.07     24.46 o
   2  33   1        1.05       14.39     19.54 o
   3  33   1        3.00      -15.07     25.11 o
   4  33   1        0.44      -10.31     29.76 o
   5  33   1        9.16       -3.25     25.98 o
   6  33   1        4.21      -21.18     37.15 o
   7  33   1        2.51      -14.73     38.98 o
   8  33   1        2.45       17.51     28.51 o
  -6  34   1        1.31        0.00     39.58 o
  -5  34   1        0.03       -9.63     24.91 o
  -4  34   1        7.10       25.43     26.37 o
  -3  34   1        0.04       25.05     20.30 o
  -2  34   1        0.17        1.44     26.37 o
  -1  34   1        0.40      -19.20     25.53 o
   0  34   1        8.65        3.02     29.52 o
   1  34   1        1.51      -13.17     30.85 o
   2  34   1        0.08      -11.35     26.56 o
   3  34   1        0.13        4.60     21.60 o
   4  34   1        5.76       36.64     18.34 o
   5  34   1        1.19      -26.56     26.56 o
   6  34   1        0.32       -9.82     36.20 o
  -3  35   1        1.00        1.83     25.02 o
  -2  35   1        0.13        8.52     26.80 o
  -1  35   1        1.62      -20.63     26.23 o
   0  35   1        0.05       -5.18     27.54 o
   1  35   1        1.43        9.34     25.52 o
   2  35   1        0.11      -27.25     27.25 o
   3  35   1        0.93        2.48     37.03 o
 -25   0   2        0.69       36.68     26.62 o
 -24   0   2        0.40      -40.23     40.23 o
 -23   0   2        6.77       24.31     34.13 o
 -22   0   2        4.68       12.42     32.12 o
 -21   0   2        0.11        0.00     31.06 o
 -20   0   2        0.00      -22.24     30.76 o
 -19   0   2       16.74       34.55     20.82 o
 -18   0   2       86.55       87.79     21.53 o
 -17   0   2        8.14      -26.50     26.50 o
 -16   0   2        0.61        2.72     23.25 o
 -15   0   2        6.14        3.85     23.84 o
 -14   0   2       50.69       10.59     24.14 o
 -13   0   2        5.42      -20.70     24.31 o
 -12   0   2     4069.14     4042.05     51.29 o
 -11   0   2      151.72      159.78     15.03 o
 -10   0   2      137.01      110.86     13.07 o
  -9   0   2       45.81       31.65     10.65 o
  -8   0   2     2873.83     2693.34     32.60 o
  -7   0   2      138.25      146.18     10.41 o
  -6   0   2      453.15      554.18     14.02 o
  -5   0   2      407.72      330.72     18.22 o
  -4   0   2     7752.88     7535.25    267.45 o
  -3   0   2       13.54       16.68      9.32 o
  -2   0   2    72125.34    72263.86   1997.86 o
  -1   0   2     9899.46    10416.44    100.09 o
   0   0   2   161081.36   138736.83    764.86 o
   1   0   2       21.98       24.06      5.56 o
   2   0   2     6658.33     6954.67     64.84 o
   3   0   2      281.22      369.58     11.57 o
   4   0   2    11544.35    11130.00    205.60 o
   5   0   2       57.93       36.35      6.63 o
   6   0   2     6992.09     7212.01     68.86 o
   7   0   2      556.47      534.30     16.68 o
   8   0   2      662.98      598.13     18.99 o
   9   0   2     1749.22     1614.26     31.53 o
  10   0   2     2880.74     2861.76     43.48 o
  11   0   2      374.13      314.95     21.24 o
  12   0   2      785.86      722.48     27.98 o
  13   0   2      136.10      157.36     18.63 o
  14   0   2       17.68       28.22     16.39 o
  15   0   2       10.92      -25.14     25.14 o
  16   0   2       13.21       17.81     17.51 o
  17   0   2       22.39        6.39     26.68 o
  18   0   2        0.02       12.19     28.99 o
  19   0   2       20.47       20.53     22.60 o
  20   0   2        8.16       29.93     31.89 o
  21   0   2        6.71      -29.81     32.42 o
  22   0   2        0.11      -37.09     37.09 o
  23   0   2        0.02      -30.76     37.45 o
  24   0   2        4.19       20.35     41.05 o
 -25   1   2        0.44       17.75     40.76 o
 -24   1   2        0.36      -19.11     39.04 o
 -23   1   2        2.59        8.81     31.41 o
 -22   1   2        8.72        6.21     22.72 o
 -21   1   2        4.01       -3.96     31.71 o
 -20   1   2        4.23        9.29     29.05 o
 -19   1   2       16.82       32.00     20.35 o
 -18   1   2       19.14       52.41     20.11 o
 -17   1   2      153.39      167.95     21.71 o
 -16   1   2        2.60       16.39     16.98 o
 -15   1   2       89.03       73.41     20.17 o
 -14   1   2        9.02      -23.13     23.13 o
 -13   1   2      904.66      944.85     29.81 o
 -12   1   2      162.77      158.60     19.34 o
 -11   1   2      156.07      162.44     13.84 o
 -10   1   2        7.07       39.99     10.47 o
  -9   1   2      218.69      255.32     14.32 o
  -8   1   2       32.97       34.37      9.70 o
  -7   1   2       39.91       55.43      8.34 o
  -6   1   2       17.03       -1.01     10.53 o
  -5   1   2     3861.84     4009.91     87.97 o
  -4   1   2     1122.14     1253.33     14.58 o
  -3   1   2     1554.75     1782.15     13.72 o
  -2   1   2      461.21      670.19     20.62 o
  -1   1   2    37013.79    40356.62    510.34 o
   0   1   2     5695.21     6441.28     73.92 o
   1   1   2       15.68        1.48      8.87 o
   2   1   2     2703.30     2932.43     70.99 o
   3   1   2     1829.69     2077.97     32.57 o
   4   1   2      144.08      132.00      6.99 o
   5   1   2     2848.75     2882.60     52.77 o
   6   1   2      897.43      878.42     18.93 o
   7   1   2       23.66        6.21      9.64 o
   8   1   2        0.74        5.21     14.61 o
   9   1   2      690.49      754.90     23.37 o
  10   1   2      977.96      962.18     27.63 o
  11   1   2      157.54      147.89     17.51 o
  12   1   2      182.63      189.06     19.29 o
  13   1   2       40.85       21.59     23.84 o
  14   1   2      221.08      246.09     21.18 o
  15   1   2        0.01      -23.78     23.78 o
  16   1   2        6.12        5.92     23.72 o
  17   1   2        0.47      -27.92     27.92 o
  18   1   2       16.40       -1.72     31.59 o
  19   1   2        0.30      -20.53     33.01 o
  20   1   2        8.78        4.02     32.18 o
  21   1   2        1.77       31.94     22.60 o
  22   1   2        4.46      -31.12     36.80 o
  23   1   2        0.73       52.06     25.50 o
  24   1   2        1.32       11.48     27.45 o
 -25   2   2        0.62        2.54     36.85 o
 -24   2   2        0.10       28.69     37.03 o
 -23   2   2        1.49        2.19     37.27 o
 -22   2   2        3.08       12.48     31.83 o
 -21   2   2        1.18       29.81     31.00 o
 -20   2   2        2.95       -5.56     31.71 o
 -19   2   2        4.56       -1.72     28.16 o
 -18   2   2       28.99        0.00     31.18 o
 -17   2   2        2.76       17.75     24.02 o
 -16   2   2       17.31       15.08     25.97 o
 -15   2   2      162.12      172.62     20.88 o
 -14   2   2      157.77      105.12     18.04 o
 -13   2   2      149.96      137.78     18.69 o
 -12   2   2        0.49       12.07     19.70 o
 -11   2   2        1.60        3.67     16.74 o
 -10   2   2       47.62       67.79     11.06 o
  -9   2   2      377.01      374.34     15.91 o
  -8   2   2      368.21      363.69     14.55 o
  -7   2   2      297.35      230.53     11.54 o
  -6   2   2      858.08      728.16     15.79 o
  -5   2   2      179.47      211.97     11.95 o
  -4   2   2      340.25      484.68     16.62 o
  -3   2   2    15540.76    16804.79     56.20 o
  -2   2   2     8387.91     9629.72    204.80 o
  -1   2   2     3350.67     4266.88    202.73 o
   0   2   2      396.19      379.10      7.49 o
   1   2   2      937.34     1116.85     24.49 o
   2   2   2       30.37       32.34      6.18 o
   3   2   2      422.25      402.62      8.22 o
   4   2   2     1980.51     2344.53     32.27 o
   5   2   2     1355.72     1307.32     14.89 o
   6   2   2        0.32        0.59     12.66 o
   8   2   2       88.58       91.75     11.36 o
   9   2   2      945.40      843.93     24.49 o
  10   2   2      108.49       91.81     16.09 o
  11   2   2       26.38       41.88     14.91 o
  12   2   2        6.51       -5.56     23.66 o
  13   2   2       23.15       54.78     15.56 o
  14   2   2       14.19      -24.49     24.49 o
  15   2   2       10.38       47.15     17.33 o
  16   2   2       19.08      -22.36     27.69 o
  17   2   2       16.91        7.99     26.27 o
  18   2   2        4.81       33.19     19.64 o
  19   2   2        3.18       18.69     20.94 o
  20   2   2        2.10       -7.99     31.12 o
  21   2   2        3.68      -25.61     35.08 o
  22   2   2        0.03      -22.30     35.97 o
  23   2   2        0.01        4.73     35.49 o
  24   2   2        1.03      -17.87     40.46 o
 -25   3   2        1.07        5.09     40.05 o
 -24   3   2        0.17      -28.75     40.29 o
 -23   3   2        0.00      -19.99     34.67 o
 -22   3   2        0.06       12.54     31.53 o
 -21   3   2        0.01       17.98     32.24 o
 -20   3   2        3.38      -34.72     34.72 o
 -19   3   2       28.54        0.00     29.58 o
 -18   3   2        0.81       20.94     18.46 o
 -17   3   2        0.66        2.96     25.56 o
 -16   3   2       28.12       23.49     24.79 o
 -15   3   2       34.96       77.44     18.04 o
 -14   3   2        0.73        1.18     22.95 o
 -13   3   2       58.77       65.31     16.80 o
 -12   3   2      181.40      168.18     18.58 o
 -11   3   2        5.33        0.95     11.77 o
 -10   3   2       40.41       44.13     10.71 o
  -9   3   2      195.67      218.29     13.96 o
  -8   3   2      835.53      815.18     20.11 o
  -7   3   2     1276.86     1548.13     23.78 o
  -6   3   2       14.09       23.19      7.93 o
  -5   3   2     1186.83     1533.48     14.60 o
  -4   3   2      738.09      849.66     20.56 o
  -3   3   2     1231.55     1188.91     24.20 o
  -2   3   2     1936.93     2326.39    114.70 o
  -1   3   2      534.59      690.68     38.81 o
   0   3   2     4075.57     4861.58    352.60 o
   1   3   2      502.34      507.58      8.40 o
   2   3   2      410.91      511.17     10.23 o
   3   3   2     1635.03     1687.94     21.12 o
   4   3   2      114.40      113.43      6.92 o
   5   3   2     1964.14     2347.54     19.58 o
   6   3   2      213.80      234.56     12.30 o
   7   3   2      492.00      555.78     16.92 o
   8   3   2      305.97      316.37     15.32 o
   9   3   2       44.00       33.25     13.49 o
  10   3   2       91.25       70.63     15.38 o
  11   3   2       89.71       80.51     16.09 o
  12   3   2      337.81      314.54     22.24 o
  13   3   2       27.50       37.62     16.50 o
  14   3   2        0.43      -22.07     22.54 o
  15   3   2        5.87      -16.98     25.26 o
  16   3   2        0.52        8.99     23.78 o
  17   3   2       37.43       38.63     19.88 o
  18   3   2       10.75        1.72     30.23 o
  19   3   2        3.59       22.54     30.52 o
  20   3   2        2.21       -8.05     30.47 o
  21   3   2        1.89      -12.84     35.20 o
  22   3   2        0.14       17.87     34.37 o
  23   3   2        0.00        7.16     38.39 o
  24   3   2        0.20       -7.69     41.82 o
 -25   4   2        0.14      -38.33     38.33 o
 -24   4   2        1.06      -24.08     38.81 o
 -23   4   2        1.33       20.11     24.79 o
 -22   4   2        0.05       14.67     23.43 o
 -21   4   2        3.36       24.08     29.93 o
 -20   4   2       17.39       26.32     22.24 o
 -19   4   2        5.68       21.06     28.51 o
 -18   4   2        8.96        4.08     20.29 o
 -17   4   2        4.80      -26.62     26.62 o
 -16   4   2        3.18       -1.42     23.31 o
 -15   4   2        7.29       23.66     16.09 o
 -14   4   2      184.29      214.03     19.46 o
 -13   4   2       72.02       68.33     16.50 o
 -12   4   2      166.82      168.89     17.21 o
 -11   4   2      101.56      130.91     14.02 o
 -10   4   2      244.90      268.04     15.62 o
  -9   4   2      468.95      468.22     17.75 o
  -8   4   2        5.42       -7.69     15.56 o
  -7   4   2      145.58      119.85     11.30 o
  -6   4   2       88.47       84.59      9.41 o
  -5   4   2      386.21      423.68     15.62 o
  -4   4   2      557.86      424.96     14.08 o
  -3   4   2     1640.59     1850.81     47.24 o
  -2   4   2      242.08      205.96     18.66 o
  -1   4   2     9334.81    10246.11    667.82 o
   0   4   2     2437.21     2689.54     97.22 o
   1   4   2      197.78      255.77      6.94 o
   2   4   2      118.40      132.98      6.08 o
   3   4   2      281.95      265.28      7.71 o
   4   4   2     1662.91     1743.09     20.29 o
   5   4   2     1285.43     1438.08     32.21 o
   6   4   2       10.39      -13.43     14.20 o
   7   4   2      143.74      139.73     12.72 o
   8   4   2      147.39      133.99     13.84 o
   9   4   2      697.62      807.66     24.31 o
  10   4   2       34.93       19.70     21.24 o
  11   4   2      137.41       97.25     17.57 o
  12   4   2       64.59       20.35     24.43 o
  13   4   2       42.29       64.95     17.51 o
  14   4   2        4.13       -1.30     21.71 o
  15   4   2       12.74       19.99     23.84 o
  16   4   2        4.09      -24.14     24.31 o
  17   4   2        4.72      -24.31     27.09 o
  18   4   2        0.00       -3.49     29.34 o
  19   4   2        6.37        9.47     31.00 o
  20   4   2        0.26       22.24     30.05 o
  21   4   2        0.10      -17.21     34.90 o
  22   4   2        0.61      -40.46     40.82 o
  23   4   2        0.56       59.69     25.56 o
 -24   5   2        0.76       14.55     39.81 o
 -23   5   2        1.99      -17.98     37.98 o
 -22   5   2        1.17      -16.92     34.55 o
 -21   5   2        0.01        2.01     31.77 o
 -20   5   2        3.37       -3.79     31.00 o
 -19   5   2       19.33       17.69     30.23 o
 -18   5   2       41.24       21.30     32.89 o
 -17   5   2       36.37       32.54     19.34 o
 -16   5   2        0.10       18.28     22.66 o
 -15   5   2       57.87       25.26     27.51 o
 -14   5   2       32.55       47.50     16.39 o
 -13   5   2      364.08      401.97     22.01 o
 -12   5   2      121.59       87.97     15.97 o
 -11   5   2       67.25       69.63     12.90 o
 -10   5   2       93.74       77.02     13.37 o
  -9   5   2      252.96      239.17     14.97 o
  -8   5   2     3893.19     3959.29     41.11 o
  -7   5   2     2631.88     2643.35     32.00 o
  -6   5   2      826.04     1051.74     20.29 o
  -5   5   2       35.99       39.30      5.85 o
  -4   5   2      221.21      289.23      7.78 o
  -3   5   2     3616.13     3921.55     76.55 o
  -2   5   2      487.20      452.93     13.16 o
  -1   5   2     1562.99     1622.35     74.06 o
   0   5   2       58.65       52.66      5.31 o
   1   5   2     4092.42     3904.09    146.41 o
   2   5   2     1261.21     1301.27     13.13 o
   3   5   2      879.71      766.95     11.12 o
   4   5   2      254.64      347.79      9.22 o
   5   5   2     3406.20     3262.34     65.72 o
   6   5   2     2203.01     2303.20     30.82 o
   7   5   2       63.05       85.78     12.42 o
   8   5   2      756.02      720.11     21.47 o
   9   5   2      446.86      437.76     19.94 o
  10   5   2      297.58      312.35     18.69 o
  11   5   2       16.55       10.65     20.94 o
  12   5   2       60.68       62.53     17.10 o
  13   5   2        0.72        0.00     21.30 o
  14   5   2       85.18       65.66     18.75 o
  15   5   2        0.00      -20.23     25.67 o
  16   5   2        0.99       16.74     24.14 o
  17   5   2        6.60       -8.16     26.62 o
  18   5   2       40.96       15.91     29.81 o
  19   5   2        0.03      -31.83     31.83 o
  20   5   2        0.42        8.16     32.18 o
  21   5   2        0.15       44.49     22.95 o
  22   5   2        2.21       24.85     33.13 o
  23   5   2        0.65        0.00     35.79 o
 -24   6   2        0.09      -39.28     39.28 o
 -23   6   2        2.69      -38.92     38.92 o
 -22   6   2        7.80      -23.43     33.84 o
 -21   6   2        0.19       10.17     32.71 o
 -20   6   2        0.14      -13.25     31.12 o
 -19   6   2        6.77       42.00     21.18 o
 -18   6   2       46.79       77.85     20.05 o
 -17   6   2        0.06       19.88     25.73 o
 -16   6   2       27.47       23.84     17.92 o
 -15   6   2       79.13        6.74     28.22 o
 -14   6   2      272.83      279.10     20.65 o
 -13   6   2        4.42       11.59     20.35 o
 -12   6   2      263.53      233.90     18.87 o
 -11   6   2       11.03       11.89     18.63 o
 -10   6   2      187.82      210.54     15.20 o
  -9   6   2       13.56       20.05     11.12 o
  -8   6   2     1902.38     1898.98     30.52 o
  -7   6   2       42.42       43.07     11.36 o
  -6   6   2      131.54      153.87     11.54 o
  -5   6   2       29.81        8.19     12.87 o
  -4   6   2     1014.27      949.29     44.54 o
  -3   6   2        1.94       -7.25      7.25 o
  -2   6   2      305.19      332.38     11.48 o
  -1   6   2      337.37      425.40      9.55 o
   0   6   2     2220.25     2081.75     29.22 o
   1   6   2      223.75      240.12      7.99 o
   2   6   2       12.93       13.23      7.96 o
   3   6   2      144.09      129.33      6.77 o
   4   6   2     5249.17     5209.83    100.45 o
   5   6   2     1976.76     1871.84     60.01 o
   6   6   2      678.79      671.78     19.11 o
   7   6   2       19.02       34.31     11.30 o
   8   6   2     1212.02     1144.32     25.85 o
   9   6   2      638.79      674.33     23.07 o
  10   6   2        1.98       -8.81     17.98 o
  11   6   2       88.23      121.39     16.33 o
  12   6   2      203.84      205.45     19.34 o
  13   6   2      148.54      150.73     20.05 o
  14   6   2        1.18       -8.05     23.07 o
  15   6   2       19.10       16.09     25.32 o
  16   6   2       23.34       23.43     17.57 o
  17   6   2       27.23       51.23     20.05 o
  18   6   2        1.20      -26.80     31.35 o
  19   6   2        4.89      -32.00     32.00 o
  20   6   2        5.70       12.25     32.71 o
  21   6   2        0.42       17.51     35.26 o
  22   6   2        0.12      -37.80     37.80 o
  23   6   2        1.71       -9.70     36.68 o
 -24   7   2        3.28       24.61     34.96 o
 -23   7   2        0.22       25.14     33.96 o
 -22   7   2        0.03       -2.13     35.61 o
 -21   7   2       19.99       28.81     32.06 o
 -20   7   2       17.16        9.58     31.41 o
 -19   7   2        0.47       14.43     30.47 o
 -18   7   2        0.53      -27.69     27.69 o
 -17   7   2       86.17       98.55     22.18 o
 -16   7   2       79.09       65.25     19.40 o
 -15   7   2        3.07       -2.72     23.43 o
 -14   7   2        8.78       -3.79     23.01 o
 -13   7   2      156.70      142.33     18.81 o
 -12   7   2      473.28      511.41     22.42 o
 -11   7   2      104.54       90.81     15.44 o
 -10   7   2        6.28       -1.83     18.28 o
  -9   7   2      586.03      589.02     20.82 o
  -8   7   2     1030.96     1091.79     24.02 o
  -7   7   2     1549.92     1558.18     26.56 o
  -6   7   2       19.70       30.47      8.93 o
  -5   7   2      435.30      467.91     10.52 o
  -4   7   2       30.79       68.54      5.94 o
  -3   7   2        4.74       25.60      9.14 o
  -2   7   2     2305.95     2506.23    109.56 o
  -1   7   2       39.19       35.69      6.54 o
   0   7   2       51.77       63.49      5.67 o
   1   7   2       56.83       69.54      5.86 o
   2   7   2      290.40      279.57      8.15 o
   3   7   2      696.17      598.33     12.22 o
   4   7   2     1933.34     2094.41     49.87 o
   5   7   2      672.45      651.79     12.82 o
   6   7   2        0.14       26.68     10.35 o
   7   7   2      645.43      620.85     19.52 o
   8   7   2        4.49       28.04     11.48 o
   9   7   2      231.33      228.52     17.81 o
  10   7   2      235.04      238.40     18.28 o
  11   7   2      406.30      372.98     21.24 o
  12   7   2        4.73        3.55     21.53 o
  13   7   2       71.39       50.11     18.46 o
  14   7   2       36.79        9.58     27.03 o
  15   7   2       43.88       21.53     18.99 o
  16   7   2        5.50        6.33     26.80 o
  17   7   2       15.87       72.82     20.11 o
  18   7   2        0.00       -9.05     29.05 o
  19   7   2        1.58      -31.89     31.89 o
  20   7   2        0.39       14.38     29.46 o
  21   7   2        4.98        4.44     37.21 o
  22   7   2        0.61      -40.34     40.34 o
  23   7   2        0.53      -21.95     39.40 o
 -24   8   2        4.76       35.97     24.08 o
 -23   8   2        0.17       18.46     33.13 o
 -22   8   2        4.00      -13.01     34.90 o
 -21   8   2        3.94      -34.31     34.31 o
 -20   8   2       27.54       -3.90     35.43 o
 -19   8   2       12.79      -11.00     32.65 o
 -18   8   2        3.41       15.32     26.50 o
 -17   8   2       36.06       52.89     20.59 o
 -16   8   2       92.06       97.73     21.89 o
 -15   8   2      216.76      234.67     22.18 o
 -14   8   2        0.15      -23.96     23.96 o
 -13   8   2      490.45      439.77     25.32 o
 -12   8   2      107.72      117.66     17.75 o
 -11   8   2      632.37      618.78     23.84 o
 -10   8   2        1.20        8.52     18.75 o
  -9   8   2      307.08      243.43     17.10 o
  -8   8   2      313.34      308.38     16.33 o
  -7   8   2     1515.50     1345.28     25.91 o
  -6   8   2       18.34       25.26     10.17 o
  -5   8   2      134.87      156.16      7.80 o
  -4   8   2      311.37      346.39      9.26 o
  -3   8   2     1987.48     1856.88     17.34 o
  -2   8   2       15.50        7.07      6.83 o
  -1   8   2      170.59      268.93      8.32 o
   0   8   2     1632.04     1584.23     15.73 o
   1   8   2      111.23      137.28     11.62 o
   2   8   2       81.30       83.46      9.82 o
   3   8   2       31.31       44.47      6.09 o
   4   8   2      134.85      142.03      8.30 o
   5   8   2        7.02        2.03      7.78 o
   6   8   2      279.46      309.80     14.97 o
   7   8   2      266.55      293.18     15.44 o
   8   8   2      970.94      877.11     24.67 o
   9   8   2       20.98       47.15     12.84 o
  10   8   2      210.38      230.24     18.10 o
  11   8   2       28.50       -2.25     21.47 o
  12   8   2      451.13      420.84     23.78 o
  13   8   2       13.49        6.57     24.20 o
  14   8   2        3.18       -4.20     23.25 o
  15   8   2        5.79       22.66     23.84 o
  16   8   2       84.03       68.38     20.88 o
  17   8   2        1.32       42.30     19.29 o
  18   8   2        3.56       -7.34     30.17 o
  19   8   2        1.97       47.21     22.24 o
  20   8   2       20.16       41.59     22.72 o
  21   8   2        0.97      -28.99     38.57 o
  22   8   2        1.47      -39.34     39.34 o
  23   8   2        0.16      -38.92     38.92 o
 -24   9   2        1.24      -15.03     37.86 o
 -23   9   2        1.66       16.56     34.84 o
 -22   9   2        0.80       -4.38     33.01 o
 -21   9   2       17.98       35.85     24.73 o
 -20   9   2       16.47      -19.70     32.42 o
 -19   9   2       14.13       35.32     20.65 o
 -18   9   2        1.74      -27.69     29.16 o
 -17   9   2       41.68       53.00     20.05 o
 -16   9   2      103.00      115.53     21.36 o
 -15   9   2       17.63       17.10     27.51 o
 -14   9   2        1.20      -22.36     23.49 o
 -13   9   2        0.32      -25.02     25.02 o
 -12   9   2      863.33      926.33     29.22 o
 -11   9   2       24.76       28.04     14.14 o
 -10   9   2       45.36       55.73     12.96 o
  -9   9   2        2.23        8.22     16.39 o
  -8   9   2      937.54      953.13     24.14 o
  -7   9   2        0.51        9.35     15.79 o
  -6   9   2     1654.09     1640.29     27.69 o
  -5   9   2      200.37      177.09      8.78 o
  -4   9   2      755.10      821.09     12.94 o
  -3   9   2       23.59       10.43      6.85 o
  -2   9   2      985.44      813.46     12.88 o
  -1   9   2        6.79        9.61      7.03 o
   0   9   2     2079.49     2307.01     19.70 o
   1   9   2     2164.78     2160.84     49.28 o
   2   9   2        8.12        2.14      7.95 o
   3   9   2        4.37       -8.09      8.95 o
   4   9   2      241.10      200.83      8.91 o
   5   9   2     1168.24     1110.12     47.09 o
   6   9   2      406.15      437.88     17.69 o
   7   9   2     1340.90     1380.77     29.05 o
   8   9   2      135.77      172.68     15.32 o
   9   9   2       19.03        8.93     17.69 o
  10   9   2       93.58       54.72     15.68 o
  11   9   2      599.03      600.62     26.15 o
  12   9   2        6.54       11.83     16.56 o
  13   9   2       38.57        5.38     26.21 o
  14   9   2        2.82       -2.84     22.78 o
  15   9   2       43.80       33.84     18.28 o
  16   9   2        6.25        9.82     28.34 o
  17   9   2       24.54       14.02     31.12 o
  18   9   2        2.81       14.85     26.27 o
  19   9   2        3.82      -25.91     30.47 o
  20   9   2        0.03      -34.67     34.67 o
  21   9   2        7.35      -38.63     38.63 o
  22   9   2        0.01        0.00     38.98 o
  23   9   2        0.54      -17.39     39.40 o
 -24  10   2        0.76        0.00     38.27 o
 -23  10   2        0.20       45.49     25.14 o
 -22  10   2        0.00       11.12     32.18 o
 -21  10   2        4.24      -29.93     31.29 o
 -20  10   2       10.24       -7.99     34.72 o
 -19  10   2        7.98       30.23     30.58 o
 -18  10   2        0.68        0.00     27.57 o
 -17  10   2       40.67        1.66     30.23 o
 -16  10   2       26.88       21.71     29.05 o
 -15  10   2        1.31      -23.31     26.09 o
 -14  10   2        5.27       21.59     24.20 o
 -13  10   2       11.13       -6.39     22.72 o
 -12  10   2       18.77        2.37     22.12 o
 -11  10   2      653.10      611.32     24.37 o
 -10  10   2       22.56       30.41     14.08 o
  -9  10   2        0.15      -17.39     17.39 o
  -8  10   2        2.13       -2.66     17.92 o
  -7  10   2     1859.57     1701.58     29.93 o
  -6  10   2        6.66       -5.44     16.15 o
  -5  10   2        9.93       16.93      7.89 o
  -4  10   2       49.16       28.64      6.98 o
  -3  10   2        4.65        0.66      9.79 o
  -2  10   2      298.17      217.74     10.65 o
  -1  10   2     1188.85     1250.63     15.87 o
   0  10   2      491.69      475.70     38.90 o
   1  10   2     1181.77     1169.51     70.78 o
   2  10   2       27.19       16.48      6.19 o
   3  10   2      289.79      246.12      9.46 o
   4  10   2      583.17      528.05     23.54 o
   5  10   2       42.26       27.16      7.34 o
   6  10   2      887.09      913.97     23.43 o
   7  10   2      350.20      338.14     18.22 o
   8  10   2      104.46      101.69     15.85 o
   9  10   2       58.86       54.66     14.20 o
  10  10   2      137.95      176.64     16.92 o
  11  10   2      200.75      183.33     18.34 o
  12  10   2       36.26       43.07     16.50 o
  13  10   2        6.66      -11.00     25.32 o
  14  10   2        0.44       -7.28     24.73 o
  15  10   2        0.24      -15.68     25.91 o
  16  10   2       43.30       64.24     19.05 o
  17  10   2        2.84        7.16     28.57 o
  18  10   2        0.07      -31.65     31.65 o
  19  10   2        0.00      -18.22     33.42 o
  20  10   2        9.17      -12.84     34.72 o
  21  10   2        0.12      -36.68     36.68 o
  22  10   2        0.12        0.00     36.80 o
  23  10   2        0.01       -7.63     27.63 o
 -23  11   2        0.41       -7.28     37.86 o
 -22  11   2        0.04      -15.79     33.60 o
 -21  11   2        1.06      -15.20     34.01 o
 -20  11   2        0.62       10.17     32.54 o
 -19  11   2        6.48      -25.02     32.95 o
 -18  11   2        0.31      -14.32     27.33 o
 -17  11   2        0.01       39.04     18.75 o
 -16  11   2        0.12        1.60     23.01 o
 -15  11   2        0.19      -26.86     26.86 o
 -14  11   2        2.06      -17.98     25.32 o
 -13  11   2        4.88       43.83     16.27 o
 -12  11   2       15.95        3.61     23.78 o
 -11  11   2       19.47       12.48     23.01 o
 -10  11   2       56.80       87.97     15.14 o
  -9  11   2        8.33       33.31     13.07 o
  -8  11   2        0.01       15.74     17.81 o
  -7  11   2       43.31       42.24     11.71 o
  -6  11   2       19.10       10.71     17.27 o
  -5  11   2       94.55      114.50     12.69 o
  -4  11   2        2.29        4.83      7.91 o
  -3  11   2      303.38      259.73      9.50 o
  -2  11   2        5.35       26.88     15.29 o
  -1  11   2      266.71      294.06     18.78 o
   0  11   2      388.58      366.54     25.50 o
   1  11   2       34.65       21.02      8.47 o
   2  11   2      108.47      123.82     24.43 o
   3  11   2       90.57       84.12     13.25 o
   4  11   2       46.78       36.46      7.65 o
   5  11   2      824.24      754.30     25.20 o
   6  11   2       54.94       51.05     12.96 o
   7  11   2       80.61       73.53     14.73 o
   8  11   2      215.26      224.56     18.28 o
   9  11   2       19.25       17.16     21.89 o
  10  11   2       38.55       12.48     23.43 o
  11  11   2        1.77        2.43     21.00 o
  12  11   2        0.23        8.46     15.74 o
  13  11   2        0.51       18.34     23.19 o
  14  11   2       13.87       37.98     16.68 o
  15  11   2        2.27        4.79     24.37 o
  16  11   2        2.61      -10.23     28.87 o
  17  11   2        2.46       29.11     30.76 o
  18  11   2        9.48      -21.12     33.01 o
  19  11   2        0.37        8.22     31.35 o
  20  11   2        1.62      -34.13     34.13 o
  21  11   2        0.15      -27.80     37.27 o
  22  11   2        0.56      -38.39     38.39 o
 -23  12   2        0.13       35.73     25.02 o
 -22  12   2        0.53      -22.95     35.26 o
 -21  12   2        0.87      -36.62     36.62 o
 -20  12   2       14.28        6.21     37.39 o
 -19  12   2        2.19      -33.07     33.07 o
 -18  12   2        5.55       28.34     20.41 o
 -17  12   2        4.18      -32.42     32.42 o
 -16  12   2        1.45      -16.27     26.80 o
 -15  12   2       27.24       22.83     18.34 o
 -14  12   2       25.78        4.32     25.79 o
 -13  12   2      111.82      116.42     18.28 o
 -12  12   2        7.20       21.24     23.07 o
 -11  12   2      153.70      153.75     18.34 o
 -10  12   2        1.71       17.57     19.88 o
  -9  12   2       95.55      107.07     16.62 o
  -8  12   2       54.92       21.83     14.61 o
  -7  12   2      178.60      154.99     15.44 o
  -6  12   2       67.76       48.86     13.01 o
  -5  12   2      644.91      606.64     28.31 o
  -4  12   2       45.25       45.71      7.87 o
  -3  12   2      176.13      178.46      9.37 o
  -2  12   2       65.32       84.32     14.91 o
  -1  12   2      967.84      806.76     21.59 o
   0  12   2      177.97      174.27      8.91 o
   1  12   2       28.31       21.94      6.72 o
   2  12   2       23.62       25.69      7.51 o
   3  12   2      725.29      627.55     18.07 o
   4  12   2       37.71        7.18     24.14 o
   5  12   2      297.21      270.25     31.38 o
   6  12   2       10.12       16.68     19.11 o
   7  12   2      528.10      505.43     22.12 o
   8  12   2      312.21      390.43     21.12 o
   9  12   2        4.38      -14.49     21.65 o
  10  12   2        0.03       10.71     20.94 o
  11  12   2        8.89        5.03     24.43 o
  12  12   2      157.76      152.98     19.70 o
  13  12   2       13.77       -5.80     25.08 o
  14  12   2        2.89       15.44     26.38 o
  15  12   2        1.63      -25.97     25.97 o
  16  12   2        3.79       26.09     29.05 o
  17  12   2        6.18       14.85     28.51 o
  18  12   2        4.20       15.68     32.65 o
  19  12   2        0.74       27.21     23.72 o
  20  12   2        2.47        7.69     26.21 o
  21  12   2        0.05       55.37     24.25 o
  22  12   2        0.77        9.76     36.20 o
 -23  13   2        0.26      -39.52     39.52 o
 -22  13   2        0.01       30.29     36.20 o
 -21  13   2        9.93      -26.98     36.97 o
 -20  13   2       21.85        9.47     26.38 o
 -19  13   2        9.00        0.00     33.60 o
 -18  13   2        0.93       28.04     31.59 o
 -17  13   2       24.42       31.94     21.06 o
 -16  13   2       62.97       74.06     21.36 o
 -15  13   2       21.25       38.27     18.28 o
 -14  13   2        0.03        7.39     23.19 o
 -13  13   2        6.59       32.65     15.68 o
 -12  13   2      345.00      358.90     23.13 o
 -11  13   2        2.47        7.34     15.68 o
 -10  13   2      342.83      344.17     20.76 o
  -9  13   2        8.53       -6.51     23.37 o
  -8  13   2     1758.28     1589.83     34.19 o
  -7  13   2      153.97      157.12     16.21 o
  -6  13   2      550.28      581.86     21.36 o
  -5  13   2        5.53       -8.24     12.37 o
  -4  13   2        0.22        3.29     11.06 o
  -3  13   2       53.28       41.96     10.56 o
  -2  13   2     1623.73     1613.08     20.29 o
  -1  13   2      141.55      156.05      9.66 o
   1  13   2      101.89      138.12      8.97 o
   2  13   2      978.67      887.51     15.79 o
   3  13   2       61.73       56.81     13.31 o
   4  13   2       97.64       74.50      9.20 o
   5  13   2      153.35      133.64     11.03 o
   6  13   2       30.73       22.01     15.08 o
   7  13   2      336.60      311.93     20.76 o
   8  13   2      445.46      428.06     23.25 o
   9  13   2       58.21       23.19     23.31 o
  10  13   2       40.19       32.77     16.86 o
  11  13   2      255.48      277.03     20.94 o
  12  13   2        7.44       17.98     22.78 o
  13  13   2        9.81       -5.97     25.85 o
  14  13   2        1.50       14.32     25.67 o
  15  13   2       18.73       18.40     29.52 o
  16  13   2        0.33      -21.36     31.47 o
  17  13   2       29.34       24.67     35.43 o
  18  13   2        1.91       20.94     25.02 o
  19  13   2       10.20       25.61     32.65 o
  20  13   2        0.01      -11.24     30.17 o
  21  13   2        4.68      -37.80     37.80 o
  22  13   2        0.52        4.97     38.10 o
 -23  14   2        1.10      -12.72     38.45 o
 -22  14   2        1.15      -11.89     35.43 o
 -21  14   2        8.09      -40.05     40.05 o
 -20  14   2       31.07       68.74     28.04 o
 -19  14   2        2.91       40.58     24.79 o
 -18  14   2        7.07       22.95     31.41 o
 -17  14   2       15.47      -10.88     29.52 o
 -16  14   2       37.23        3.43     29.99 o
 -15  14   2       38.34       47.44     20.53 o
 -14  14   2        8.15       28.28     18.58 o
 -13  14   2       71.89       56.67     19.29 o
 -12  14   2       32.29        8.05     18.04 o
 -11  14   2      460.60      458.17     25.56 o
 -10  14   2      110.41      137.48     19.11 o
  -9  14   2      325.80      302.88     21.36 o
  -8  14   2        1.19       14.43     15.97 o
  -7  14   2     1443.39     1433.24     33.48 o
  -6  14   2      908.92      972.30     27.51 o
  -5  14   2       21.40       21.26     15.62 o
  -4  14   2       32.76       22.03     10.40 o
  -3  14   2     1438.92     1347.29     20.43 o
  -2  14   2      384.15      356.33     42.77 o
  -1  14   2       26.41       33.62      8.03 o
   0  14   2       35.03       42.84      7.96 o
   1  14   2      438.75      488.54     27.92 o
   2  14   2      770.55      767.21     16.39 o
   3  14   2      262.40      195.00     10.65 o
   4  14   2      126.52      122.44     10.14 o
   5  14   2       14.45        9.83     19.05 o
   6  14   2     1014.65      983.48     29.11 o
   7  14   2      235.63      246.45     20.47 o
   8  14   2      174.09      149.96     19.58 o
   9  14   2       49.76       53.18     17.10 o
  10  14   2       94.45      108.55     18.63 o
  11  14   2       21.84      -24.43     24.43 o
  12  14   2      122.29      142.98     20.35 o
  13  14   2        0.06       10.71     26.03 o
  14  14   2        0.17        1.66     25.67 o
  15  14   2        3.95       -1.72     28.45 o
  16  14   2       60.28      131.33     22.54 o
  17  14   2        0.44      -11.65     32.60 o
  18  14   2        0.68       24.49     34.25 o
  19  14   2        0.33       -4.32     36.91 o
  20  14   2        7.50        9.17     34.37 o
  21  14   2        0.16      -39.04     39.04 o
  22  14   2        0.82       37.80     42.12 o
 -22  15   2        0.01       50.76     26.32 o
 -21  15   2        0.01       11.65     37.03 o
 -20  15   2       15.95      -19.76     38.16 o
 -19  15   2       37.57       12.42     39.99 o
 -18  15   2        0.14       19.58     33.84 o
 -17  15   2       50.13       69.92     25.38 o
 -16  15   2       44.67       58.80     21.18 o
 -15  15   2       15.64      -11.59     27.74 o
 -14  15   2        1.54      -20.53     25.26 o
 -13  15   2       63.47       86.78     19.52 o
 -12  15   2       88.17       81.93     18.75 o
 -11  15   2        1.09       21.06     22.24 o
 -10  15   2       33.29       43.36     16.74 o
  -9  15   2       47.30        5.97     25.85 o
  -8  15   2      443.60      371.98     23.60 o
  -7  15   2     1402.98     1446.32     35.02 o
  -6  15   2      245.30      262.71     20.88 o
  -5  15   2     1269.09     1138.12     37.65 o
  -4  15   2      736.88      655.02     16.25 o
  -3  15   2      145.79      163.70     28.31 o
  -2  15   2      531.85      565.32     14.93 o
  -1  15   2      581.13      583.26     14.77 o
   0  15   2      247.57      276.36     11.83 o
   1  15   2        1.97       26.06     27.54 o
   2  15   2      210.33      192.30     11.33 o
   3  15   2        4.38      -15.18     25.53 o
   4  15   2       29.31       36.40     10.25 o
   5  15   2     1009.85     1038.34     41.88 o
   6  15   2       18.16       37.21     16.68 o
   7  15   2      677.90      742.77     26.80 o
   8  15   2       20.28       14.26     14.85 o
   9  15   2       24.66       18.93     23.01 o
  10  15   2       66.82       44.72     17.98 o
  11  15   2       91.52       87.49     18.69 o
  12  15   2        0.02       -2.96     17.69 o
  13  15   2       38.03       52.12     19.64 o
  14  15   2        7.71      -25.20     28.34 o
  15  15   2       20.57       46.73     20.23 o
  16  15   2        8.94       14.97     32.18 o
  17  15   2       39.23       69.51     25.91 o
  18  15   2        2.57      -10.41     36.85 o
  19  15   2       17.72       52.95     25.08 o
  20  15   2        0.37       27.98     26.15 o
  21  15   2        1.77       -7.45     39.63 o
 -22  16   2        1.16      -12.30     35.26 o
 -21  16   2        0.01       -2.31     25.20 o
 -20  16   2        0.08      -38.22     38.22 o
 -19  16   2        5.02       -2.13     37.09 o
 -18  16   2        0.46      -32.12     34.55 o
 -17  16   2        0.71       17.21     32.65 o
 -16  16   2        7.52       23.49     26.98 o
 -15  16   2       31.78       41.76     20.70 o
 -14  16   2       13.23      -27.45     27.45 o
 -13  16   2        3.84        3.85     18.52 o
 -12  16   2       31.91       40.34     17.33 o
 -11  16   2        2.60        0.00     25.97 o
 -10  16   2       53.59       73.47     17.04 o
  -9  16   2       41.20       64.07     17.21 o
  -8  16   2      256.94      242.42     21.65 o
  -7  16   2       62.90        7.87     26.50 o
  -6  16   2       48.19       47.27     16.86 o
  -5  16   2        2.21       20.20     19.29 o
  -4  16   2      303.72      278.63     13.46 o
  -3  16   2      588.30      587.23     31.38 o
  -2  16   2       16.59       20.27     11.27 o
  -1  16   2        1.09       21.69     25.73 o
   0  16   2      295.25      266.24     12.25 o
   1  16   2       81.56       83.05      9.45 o
   2  16   2       21.84       20.48     10.81 o
   3  16   2      258.32      281.74     13.36 o
   4  16   2      468.52      451.32     28.31 o
   5  16   2      151.87      131.11     16.92 o
   6  16   2       13.69       12.48     15.32 o
   7  16   2      159.45      146.00     19.82 o
   8  16   2        0.02        2.48     15.20 o
   9  16   2       67.22       59.16     18.22 o
  10  16   2        0.15       -6.92     21.83 o
  11  16   2       15.17       -8.70     26.15 o
  12  16   2       17.28       13.01     19.29 o
  13  16   2        0.04        5.68     18.99 o
  14  16   2        0.42       43.24     19.46 o
  15  16   2       11.62        7.28     30.35 o
  16  16   2       16.94      -34.19     34.19 o
  17  16   2        0.01      -37.09     37.09 o
  18  16   2        3.96      -37.68     37.68 o
  19  16   2        6.15       -2.25     36.56 o
  20  16   2        0.05      -39.22     39.22 o
  21  16   2        0.02       -9.88     35.55 o
 -22  17   2        0.90      -39.63     39.63 o
 -21  17   2        0.02      -41.65     41.65 o
 -20  17   2        0.02       57.32     24.55 o
 -19  17   2        6.19      -15.20     37.56 o
 -18  17   2        5.28       30.88     33.66 o
 -17  17   2        1.10      -31.94     31.94 o
 -16  17   2        0.01       -1.83     31.47 o
 -15  17   2        2.03        1.77     29.28 o
 -14  17   2        6.63      -30.05     30.05 o
 -13  17   2       47.19       12.72     28.45 o
 -12  17   2       25.19        0.00     25.67 o
 -11  17   2        0.52      -24.73     24.73 o
 -10  17   2        3.28       14.38     17.33 o
  -9  17   2      297.42      264.31     22.12 o
  -8  17   2       17.82       -9.88     23.43 o
  -7  17   2        0.93       15.32     21.06 o
  -6  17   2       29.00       57.91     15.32 o
  -5  17   2      239.88      229.61     41.65 o
  -4  17   2      163.26      126.86     11.94 o
  -3  17   2       93.73       67.94     11.66 o
  -2  17   2        5.42       14.81     31.71 o
  -1  17   2      360.74      357.93     13.82 o
   0  17   2      393.11      341.99     14.28 o
   1  17   2       70.96       72.51     10.49 o
   2  17   2      219.07      235.94     27.36 o
   3  17   2       55.73       45.74     13.04 o
   4  17   2      403.43      344.34     45.08 o
   5  17   2        6.61        2.73     17.30 o
   6  17   2      110.77       59.16     18.52 o
   7  17   2       90.20       92.05     17.21 o
   8  17   2       48.51       31.23     18.28 o
   9  17   2        8.02       13.72     22.72 o
  10  17   2       41.34       52.00     18.16 o
  11  17   2        0.08       56.49     16.56 o
  12  17   2       11.66       -7.93     27.74 o
  13  17   2        6.48       36.20     18.93 o
  14  17   2       17.20       17.87     28.87 o
  15  17   2        0.54       -9.35     30.70 o
  16  17   2        2.53      -15.79     33.36 o
  17  17   2        8.89       -4.20     34.55 o
  18  17   2        3.28      -15.32     34.19 o
  19  17   2        0.16       12.66     26.92 o
  20  17   2        0.05      -16.98     39.40 o
  21  17   2        0.10       25.26     36.44 o
 -21  18   2        2.15       26.80     37.21 o
 -20  18   2        4.32       49.28     25.56 o
 -19  18   2        0.05      -37.45     37.45 o
 -18  18   2        2.67       11.65     24.43 o
 -17  18   2        8.30       16.21     35.85 o
 -16  18   2       12.72       28.69     31.65 o
 -15  18   2        2.30       -3.61     27.98 o
 -14  18   2        0.15       20.88     28.57 o
 -13  18   2        5.92        1.66     26.50 o
 -12  18   2       24.90       28.75     19.52 o
 -11  18   2       45.18       63.77     17.33 o
 -10  18   2       41.62       17.16     25.50 o
  -9  18   2        0.00       17.69     23.66 o
  -8  18   2       76.57      105.89     19.17 o
  -7  18   2      216.46      213.61     20.17 o
  -6  18   2       27.03       39.93     16.62 o
  -5  18   2       81.43       87.28     11.63 o
  -4  18   2      152.74      167.02     16.65 o
  -3  18   2        7.34       -2.38     14.97 o
  -2  18   2       23.20       32.95     10.08 o
  -1  18   2      382.78      365.94     14.93 o
   0  18   2      386.98      334.20     14.59 o
   1  18   2      159.03      125.33     12.09 o
   2  18   2        0.22        0.48     15.12 o
   3  18   2      265.29      199.13     13.81 o
   4  18   2        0.31      -27.27     27.27 o
   5  18   2       49.19       43.93     11.10 o
   6  18   2      133.76      118.14     18.58 o
   7  18   2       19.57       19.46     24.49 o
   8  18   2        5.44       -4.08     22.95 o
   9  18   2       14.32      -22.89     25.85 o
  10  18   2       49.51       70.69     19.40 o
  11  18   2        8.44       -6.27     26.92 o
  12  18   2        0.00        6.57     26.86 o
  13  18   2        3.64      -20.65     28.63 o
  14  18   2        1.64        4.61     21.71 o
  15  18   2        1.50       18.28     21.95 o
  16  18   2        8.77       30.41     32.36 o
  17  18   2        0.50      -19.29     36.91 o
  18  18   2        0.01        8.93     34.13 o
  19  18   2        2.49       36.56     26.32 o
  20  18   2        0.45      -41.88     41.88 o
 -21  19   2        0.29       -7.45     37.39 o
 -20  19   2        3.36       36.03     36.97 o
 -19  19   2        7.41       32.00     25.32 o
 -18  19   2        0.06        0.00     35.67 o
 -17  19   2        5.36       27.03     34.25 o
 -16  19   2       23.43       49.34     24.20 o
 -15  19   2        4.03        9.35     32.06 o
 -14  19   2        6.28      -10.83     29.58 o
 -13  19   2        0.24       -5.09     26.98 o
 -12  19   2       64.57       74.24     20.65 o
 -11  19   2        3.62       12.54     23.13 o
 -10  19   2       23.72       62.65     17.21 o
  -9  19   2        3.48       -5.68     22.66 o
  -8  19   2       97.26       53.83     19.34 o
  -7  19   2        4.59      -23.49     23.49 o
  -6  19   2      150.11      186.05     20.29 o
  -5  19   2        3.75      -10.85     14.94 o
  -4  19   2       50.16       54.31     11.21 o
  -3  19   2      116.40       95.43     11.75 o
  -2  19   2      242.08      244.43     13.75 o
  -1  19   2       14.88       41.36     14.67 o
   0  19   2       15.62       13.60     27.80 o
   1  19   2       79.56      103.72     12.42 o
   2  19   2       31.88       24.33     13.61 o
   3  19   2      133.14      148.10     13.18 o
   4  19   2        5.92        3.30     13.14 o
   5  19   2       31.71        6.07     16.75 o
   6  19   2        2.43      -11.89     22.30 o
   7  19   2      102.39       91.04     18.87 o
   8  19   2        4.72       16.39     16.15 o
   9  19   2        3.83      -23.90     23.90 o
  10  19   2        5.87      -10.94     25.38 o
  11  19   2       35.49       22.78     29.05 o
  12  19   2        3.34       -3.43     29.05 o
  13  19   2       14.93       43.66     21.41 o
  14  19   2        0.11       17.10     23.49 o
  15  19   2       14.93        9.88     23.60 o
  16  19   2        0.24      -31.29     34.84 o
  17  19   2        5.87      -37.74     37.74 o
  18  19   2        0.69        4.61     37.03 o
  19  19   2        1.68       36.26     36.74 o
  20  19   2        0.36       -3.79     25.73 o
 -20  20   2        0.07       35.73     26.62 o
 -19  20   2        3.18       18.75     35.55 o
 -18  20   2        0.15       11.18     33.66 o
 -17  20   2        0.11      -21.41     34.55 o
 -16  20   2       12.86       26.44     24.31 o
 -15  20   2       16.65       31.00     21.89 o
 -14  20   2        0.68        5.62     31.47 o
 -13  20   2        5.17       26.27     31.41 o
 -12  20   2       19.02       20.11     21.24 o
 -11  20   2       60.75       88.91     20.70 o
 -10  20   2       15.10      -26.62     26.62 o
  -9  20   2        1.69        0.00     26.74 o
  -8  20   2       27.04       -1.42     26.15 o
  -7  20   2       52.08       58.98     17.75 o
  -6  20   2       21.52       17.45     23.96 o
  -5  20   2        0.00        3.99     15.63 o
  -4  20   2       47.54       39.51     15.65 o
  -3  20   2       47.88       48.35     12.11 o
  -2  20   2       33.20       42.70     24.20 o
  -1  20   2       78.37       62.53     12.18 o
   0  20   2       76.94       74.24     34.37 o
   1  20   2       87.28       94.58     12.69 o
   2  20   2       23.97       31.27     12.60 o
   3  20   2        7.09        5.40     16.03 o
   4  20   2       69.79       82.72     12.50 o
   5  20   2       38.22       15.61     14.03 o
   6  20   2       13.01      -22.18     22.60 o
   7  20   2        6.06       14.26     22.78 o
   8  20   2       23.38       -5.92     27.39 o
   9  20   2        9.59      -23.31     28.10 o
  10  20   2        6.83       -6.51     26.27 o
  11  20   2       11.84        5.15     29.52 o
  12  20   2       23.70        7.04     31.65 o
  13  20   2        5.45      -33.36     33.36 o
  14  20   2        1.71       17.69     33.13 o
  15  20   2        0.76       -2.07     31.59 o
  16  20   2        5.77       23.60     35.61 o
  17  20   2        0.00       -2.25     33.66 o
  18  20   2        0.82        4.73     33.84 o
  19  20   2        1.08      -37.56     37.56 o
 -20  21   2        1.17       22.72     36.32 o
 -19  21   2        3.39        0.00     27.69 o
 -18  21   2        1.49       30.11     38.10 o
 -17  21   2        1.93       26.50     35.43 o
 -16  21   2        1.09      -29.40     34.37 o
 -15  21   2        0.68        7.99     33.48 o
 -14  21   2       11.90       -7.69     29.28 o
 -13  21   2       45.64       63.59     23.72 o
 -12  21   2        0.02       34.84     20.35 o
 -11  21   2        2.97       10.17     28.22 o
 -10  21   2       22.76        8.10     31.77 o
  -9  21   2      135.41       97.96     22.54 o
  -8  21   2        1.66      -27.03     27.03 o
  -7  21   2        8.92       16.56     17.69 o
  -6  21   2        3.34      -21.18     25.73 o
  -5  21   2      221.55      242.69     15.25 o
  -4  21   2       10.98       15.04     13.26 o
  -3  21   2       80.67       65.53     20.62 o
  -2  21   2       28.96        9.97     14.67 o
  -1  21   2      271.33      298.88     16.08 o
   0  21   2       96.34      132.17     13.22 o
   1  21   2      114.38       90.25     12.94 o
   2  21   2       52.07       57.25     12.30 o
   3  21   2      102.73      104.22     13.34 o
   4  21   2       62.36       58.18     23.72 o
   5  21   2       54.23       27.96     15.68 o
   6  21   2       50.27       66.97     18.22 o
   7  21   2       18.91       17.92     24.79 o
   8  21   2       23.89       15.44     25.79 o
   9  21   2       22.69       21.06     19.05 o
  10  21   2       29.04       10.17     29.99 o
  11  21   2       12.24       80.04     20.65 o
  12  21   2        8.59       22.83     21.30 o
  13  21   2        7.64       40.11     21.41 o
  14  21   2       13.21        9.11     24.43 o
  15  21   2        6.64      -37.39     37.39 o
  16  21   2        0.07      -26.56     35.55 o
  17  21   2        0.24      -37.21     37.51 o
  18  21   2        5.55        9.70     36.38 o
  19  21   2        0.58       69.80     25.85 o
 -19  22   2        3.57       17.33     39.34 o
 -18  22   2       12.05       23.78     35.79 o
 -17  22   2        0.23       29.58     24.49 o
 -16  22   2        0.39       50.82     23.37 o
 -15  22   2        5.28       24.85     34.72 o
 -14  22   2       13.30       22.01     33.13 o
 -13  22   2        0.26       18.87     32.54 o
 -12  22   2       57.35       92.05     22.07 o
 -11  22   2        0.01      -26.56     28.57 o
 -10  22   2       32.44       25.44     28.63 o
  -9  22   2        2.93      -28.87     28.87 o
  -8  22   2      142.19      164.81     21.30 o
  -7  22   2        3.77        0.00     25.61 o
  -6  22   2       43.89       68.21     18.10 o
  -5  22   2        3.76      -18.59     18.59 o
  -4  22   2      354.15      383.90     36.56 o
  -3  22   2       46.60       54.49     12.49 o
  -2  22   2       16.17       29.52     17.18 o
  -1  22   2      120.09       97.30     13.40 o
   0  22   2      394.81      395.36     17.59 o
   1  22   2      114.47      133.15     14.58 o
   2  22   2        0.95       -1.09     15.91 o
   3  22   2       11.02       19.52     16.88 o
   4  22   2      118.17      117.90     13.77 o
   5  22   2      106.70      114.95     14.58 o
   6  22   2       29.39       30.52     17.98 o
   7  22   2        0.14      -29.76     29.76 o
   8  22   2       74.64      119.38     20.41 o
   9  22   2       89.03      118.37     22.60 o
  10  22   2        1.69      -31.71     31.71 o
  11  22   2        1.89       11.12     30.05 o
  12  22   2        9.76      -28.93     30.76 o
  13  22   2       16.83       51.41     23.19 o
  14  22   2        0.83       31.47     32.30 o
  15  22   2        2.63      -34.96     34.96 o
  16  22   2        0.02       25.02     34.72 o
  17  22   2        2.08        7.16     32.89 o
  18  22   2        0.03      -15.03     38.33 o
 -19  23   2        0.77       66.14     27.63 o
 -18  23   2        1.88      -22.07     37.27 o
 -17  23   2        7.64       25.79     34.84 o
 -16  23   2        0.05        6.68     25.20 o
 -15  23   2        5.03      -12.84     33.13 o
 -14  23   2        3.64      -33.31     33.31 o
 -13  23   2       21.28       27.39     32.60 o
 -12  23   2        0.62       15.32     29.40 o
 -11  23   2        8.90      -33.72     33.72 o
 -10  23   2        4.64        8.81     28.34 o
  -9  23   2       82.01      113.82     21.65 o
  -8  23   2        2.36       14.67     27.74 o
  -7  23   2       22.66       53.06     19.11 o
  -6  23   2       12.43       49.04     18.22 o
  -5  23   2      131.51      157.77     15.35 o
  -4  23   2        5.08       10.37     17.46 o
  -3  23   2       71.44       97.36     13.27 o
  -2  23   2        1.54        3.96     12.11 o
  -1  23   2      103.72      138.35     14.39 o
   0  23   2       84.41      112.25     13.72 o
   1  23   2      109.07      119.79     22.75 o
   2  23   2       10.73        3.07     23.31 o
   3  23   2       20.30      -10.42     28.72 o
   4  23   2       73.45       83.54     13.96 o
   5  23   2       59.59       64.26     17.24 o
   6  23   2        0.43       11.18     25.50 o
   7  23   2        3.03        8.16     25.26 o
   8  23   2       13.19       30.35     30.64 o
   9  23   2       19.47        3.55     30.94 o
  10  23   2        6.65       19.34     20.82 o
  11  23   2        1.13      -11.54     27.86 o
  12  23   2        3.71      -24.02     34.25 o
  13  23   2        0.06      -36.62     36.62 o
  14  23   2        7.73       32.54     35.43 o
  15  23   2        0.15       42.65     23.72 o
  16  23   2        0.00       30.47     35.91 o
  17  23   2        0.89       34.49     35.32 o
  18  23   2        2.08      -15.44     37.80 o
 -18  24   2        0.85       22.72     36.32 o
 -17  24   2        0.04       -7.28     39.04 o
 -16  24   2        0.60       11.54     37.39 o
 -15  24   2        0.01        4.44     36.09 o
 -14  24   2        8.01       -4.32     35.91 o
 -13  24   2        0.39       -2.01     31.77 o
 -12  24   2        2.99        2.01     33.13 o
 -11  24   2        0.39       -9.58     34.25 o
 -10  24   2        2.81      -29.99     29.99 o
  -9  24   2        0.17        7.10     29.99 o
  -8  24   2       14.40       20.41     28.28 o
  -7  24   2        3.74      -29.76     29.76 o
  -6  24   2        1.48       14.73     27.86 o
  -5  24   2       16.35       -7.95     20.14 o
  -4  24   2       16.68       16.36     15.63 o
  -3  24   2        0.05      -18.28     18.28 o
  -2  24   2        0.20        6.83     17.80 o
  -1  24   2        4.83      -13.80     23.37 o
   0  24   2       17.40        7.50     18.34 o
   1  24   2       11.06        6.90     20.08 o
   2  24   2        0.56        9.54     11.96 o
   3  24   2        2.61       10.73     14.73 o
   4  24   2        8.87       -3.43     29.67 o
   5  24   2        5.64        2.00     15.94 o
   6  24   2        0.00      -20.11     27.57 o
   7  24   2        1.38        0.00     30.52 o
   8  24   2        0.36       -5.26     28.75 o
   9  24   2        2.89        3.67     29.64 o
  10  24   2        0.02        1.89     31.53 o
  11  24   2        0.61      -37.86     37.86 o
  12  24   2        0.23      -30.47     30.47 o
  13  24   2        1.85       15.91     23.13 o
  14  24   2        1.09        6.74     31.29 o
  15  24   2        0.96       -4.61     36.62 o
  16  24   2        0.65      -41.05     41.05 o
  17  24   2        0.64        7.63     35.91 o
 -17  25   2        0.08      -41.65     41.65 o
 -16  25   2        0.30      -42.18     42.18 o
 -15  25   2        0.03      -36.50     36.50 o
 -14  25   2        0.17      -19.99     37.51 o
 -13  25   2        0.40        8.40     34.49 o
 -12  25   2        2.59       14.49     23.66 o
 -11  25   2        1.50        4.02     31.83 o
 -10  25   2        9.26       -5.80     32.48 o
  -9  25   2        2.22      -14.85     31.00 o
  -8  25   2        1.04      -24.96     29.46 o
  -7  25   2        0.02       -1.72     29.76 o
  -6  25   2       11.34       42.24     18.63 o
  -5  25   2        5.26        1.02     22.09 o
  -4  25   2       19.06        8.12     18.34 o
  -3  25   2        1.24        8.61     19.44 o
  -2  25   2        1.14       18.14     20.76 o
  -1  25   2        1.38       14.41     17.80 o
   0  25   2        0.82       15.93     17.73 o
   1  25   2        5.59       11.74     17.95 o
   2  25   2        3.76       -5.52     19.03 o
   3  25   2        0.08       -2.70     19.61 o
   4  25   2       12.15       22.35     21.12 o
   5  25   2        8.07       30.34     29.40 o
   6  25   2        4.28        8.52     30.23 o
   7  25   2        0.25      -31.94     31.94 o
   8  25   2        0.45       -7.34     28.22 o
   9  25   2        0.37      -32.36     32.36 o
  10  25   2        0.04       17.92     32.60 o
  11  25   2        0.25      -22.83     33.78 o
  12  25   2        0.06       17.21     33.07 o
  13  25   2        1.38      -38.10     38.10 o
  14  25   2        0.05       -4.61     38.39 o
  15  25   2        1.31       19.17     36.26 o
  16  25   2        0.18      -40.88     40.88 o
 -17  26   2        0.68       23.13     28.51 o
 -16  26   2        0.11       -9.82     38.75 o
 -15  26   2        0.17       42.59     25.44 o
 -14  26   2        4.31       25.32     37.33 o
 -13  26   2        1.33       17.51     34.43 o
 -12  26   2        0.76       10.77     33.60 o
 -11  26   2        0.00      -33.36     33.36 o
 -10  26   2        3.88      -11.95     31.23 o
  -9  26   2        2.08       11.59     23.66 o
  -8  26   2       13.73       27.92     31.41 o
  -7  26   2        1.71        1.83     29.28 o
  -6  26   2       12.70       10.41     30.05 o
  -5  26   2        0.01      -10.45     17.05 o
  -4  26   2       30.46       -5.51     25.67 o
  -3  26   2        1.14        6.84     18.82 o
  -2  26   2        5.79       -3.37     20.14 o
  -1  26   2        5.33       -7.42     22.95 o
   0  26   2       39.30       60.69     13.99 o
   1  26   2       23.73       37.62     16.84 o
   2  26   2        0.63       -1.38     30.52 o
   3  26   2       21.55       13.11     19.73 o
   4  26   2       13.92       19.55     22.18 o
   5  26   2        3.57        6.84     20.14 o
   6  26   2        3.40      -27.98     27.98 o
   7  26   2        0.05       13.07     27.51 o
   8  26   2        7.32      -21.12     31.23 o
   9  26   2       11.60       13.96     31.77 o
  10  26   2        0.59      -35.43     35.43 o
  11  26   2        0.01        8.64     32.42 o
  12  26   2        0.03      -36.74     36.74 o
  13  26   2        3.89       28.45     24.49 o
  14  26   2        0.02      -38.16     38.16 o
  15  26   2        0.24      -14.85     37.80 o
 -16  27   2        0.06      -10.17     39.04 o
 -15  27   2        1.83       17.16     40.76 o
 -14  27   2        1.03       26.21     34.96 o
 -13  27   2       10.42       13.61     36.85 o
 -12  27   2        0.30      -37.15     37.15 o
 -11  27   2        1.26      -10.83     33.96 o
 -10  27   2        1.48      -31.12     35.02 o
  -9  27   2       22.25        4.02     37.45 o
  -8  27   2        0.01       70.04     20.88 o
  -7  27   2        2.50      -18.99     31.00 o
  -6  27   2        0.07       19.99     28.45 o
  -5  27   2       47.14       33.20     15.94 o
  -4  27   2        0.42       23.97     16.74 o
  -3  27   2        7.46      -14.87     23.10 o
  -2  27   2        0.88       29.26     15.66 o
  -1  27   2       46.51       42.52     21.03 o
   0  27   2       11.67       29.02     16.09 o
   1  27   2       17.02      -17.64     21.33 o
   2  27   2        5.69      -13.38     24.88 o
   3  27   2       25.27       16.97     21.27 o
   4  27   2       25.45       -3.86     21.74 o
   5  27   2       22.68       32.97     17.46 o
   6  27   2        6.24       -3.73     29.76 o
   7  27   2        8.17      -34.01     34.01 o
   8  27   2        9.05       -2.01     32.48 o
   9  27   2        2.72       -5.21     24.31 o
  10  27   2        3.82       33.25     23.25 o
  11  27   2        0.35        2.25     36.03 o
  12  27   2        0.10       39.40     25.50 o
  13  27   2        0.54       -2.37     26.56 o
  14  27   2        4.71       69.45     26.74 o
  15  27   2        0.00      -39.28     39.28 o
 -15  28   2        1.77       12.66     39.16 o
 -14  28   2        7.26      -22.24     41.71 o
 -13  28   2        0.05       28.69     37.03 o
 -12  28   2        4.58      -39.46     39.46 o
 -11  28   2        0.78       11.24     32.06 o
 -10  28   2        9.24        4.32     23.31 o
  -9  28   2        0.87       -6.33     35.55 o
  -8  28   2       26.42       26.38     34.19 o
  -7  28   2        2.84       11.95     33.01 o
  -6  28   2        3.23      -11.42     30.52 o
  -5  28   2        0.65        4.71     21.75 o
  -4  28   2       40.13       42.32     18.87 o
  -3  28   2       10.05       31.18     17.69 o
  -2  28   2        1.82      -21.69     21.69 o
  -1  28   2        9.46       24.12     21.64 o
   0  28   2       34.35       36.63     18.25 o
   1  28   2        0.30        5.09     17.54 o
   2  28   2        0.25        4.89     22.36 o
   3  28   2        0.26       -9.51     22.65 o
   4  28   2       45.56       56.34     17.17 o
   5  28   2       14.09       36.67     22.80 o
   6  28   2        0.11      -25.26     32.24 o
   7  28   2        0.13      -22.42     32.77 o
   8  28   2        7.09       22.95     31.41 o
   9  28   2        8.33      -36.03     36.03 o
  10  28   2        2.45       13.37     34.96 o
  11  28   2        0.12      -16.27     36.85 o
  12  28   2        1.76       -9.58     37.80 o
  13  28   2        1.18       -7.45     38.63 o
  14  28   2        0.30       15.38     40.23 o
 -14  29   2        0.00      -30.70     40.58 o
 -13  29   2        9.32       12.36     38.27 o
 -12  29   2        2.38      -42.59     42.59 o
 -11  29   2        0.32      -14.02     39.28 o
 -10  29   2        0.97       -4.50     38.04 o
  -9  29   2       12.46       21.95     35.91 o
  -8  29   2        2.30      -36.14     36.14 o
  -7  29   2        4.11      -22.83     35.32 o
  -6  29   2        8.73        3.96     32.06 o
  -5  29   2       15.64       -0.35     23.63 o
  -4  29   2       10.04        0.79     24.42 o
  -3  29   2        5.06       -3.45     23.83 o
  -2  29   2        1.17        9.69     19.08 o
  -1  29   2       19.67       37.81     20.38 o
   0  29   2        3.48       14.10     44.10 o
   1  29   2        1.15      -22.03     30.82 o
   2  29   2        0.96      -30.56     40.97 o
   3  29   2       16.39        8.31     19.45 o
   4  29   2        2.03        3.95     29.46 o
   5  29   2        3.51      -20.39     43.27 o
   6  29   2        4.46       28.40     22.89 o
   7  29   2        4.89      -21.24     35.02 o
   8  29   2        0.66        2.19     34.19 o
   9  29   2        5.30       13.55     34.07 o
  10  29   2        1.95        9.29     36.20 o
  11  29   2        1.09       12.07     27.03 o
  12  29   2        0.02      -24.90     38.75 o
  13  29   2        3.07      -41.88     41.88 o
 -13  30   2        3.23       30.82     38.81 o
 -12  30   2        4.40       10.00     40.88 o
 -11  30   2        4.14        9.70     35.55 o
 -10  30   2        2.58       41.00     24.49 o
  -9  30   2        0.68       15.97     25.26 o
  -8  30   2        3.06       -8.81     34.78 o
  -7  30   2       14.14       -2.19     35.97 o
  -6  30   2        1.93       12.48     33.78 o
  -5  30   2        0.03        6.23     35.55 o
  -4  30   2        0.02      -19.08     22.57 o
  -3  30   2       12.14       26.09     17.19 o
  -2  30   2        0.48       -9.16     22.48 o
  -1  30   2        0.02       20.63     17.11 o
   0  30   2        8.68       11.13     24.20 o
   1  30   2        1.80        3.91     22.65 o
   2  30   2       11.38       -4.83     26.59 o
   3  30   2        1.32       -8.10     33.04 o
   4  30   2        3.84       -5.99     33.42 o
   5  30   2        3.07       -9.17     23.61 o
   6  30   2        3.35        6.33     24.20 o
   7  30   2        1.87      -35.32     35.32 o
   8  30   2        5.59      -20.41     35.73 o
   9  30   2        1.21       23.49     35.79 o
  10  30   2        0.14       14.43     37.80 o
  11  30   2        0.01      -12.54     39.40 o
  12  30   2        8.13        5.15     29.11 o
 -11  31   2        0.26      -40.23     40.23 o
 -10  31   2        1.41      -38.98     39.28 o
  -9  31   2        0.11        4.73     40.94 o
  -8  31   2        5.60        6.92     37.62 o
  -7  31   2        0.01       24.85     37.09 o
  -6  31   2        5.05       -6.51     33.84 o
  -5  31   2        0.22        8.48     23.76 o
  -4  31   2        0.01       17.32     16.96 o
  -3  31   2        0.00       30.09     22.98 o
  -2  31   2       11.90       -1.51     26.53 o
  -1  31   2        0.22       12.61     23.27 o
   0  31   2        0.06      -25.07     48.33 o
   1  31   2        4.06        0.35     23.32 o
   2  31   2        5.85       12.87     25.06 o
   3  31   2        1.22       37.79     18.37 o
   4  31   2        0.22       15.76     27.30 o
   5  31   2        1.26      -25.18     25.18 o
   6  31   2        1.22       15.50     31.65 o
   7  31   2        3.08       28.87     23.66 o
   8  31   2        2.13       51.88     25.73 o
   9  31   2        1.12       -8.52     27.69 o
  10  31   2        0.25      -41.59     41.59 o
 -10  32   2        0.30      -22.78     42.30 o
  -9  32   2        0.22      -42.36     42.36 o
  -8  32   2        0.09      -24.02     39.16 o
  -7  32   2        2.19      -21.24     34.37 o
  -6  32   2        0.20      -13.61     37.62 o
  -5  32   2        1.71      -10.68     25.54 o
  -4  32   2        0.69      -15.46     25.01 o
  -3  32   2        0.70       -6.39     25.70 o
  -2  32   2        0.05      -29.81     31.06 o
  -1  32   2        5.13      -24.72     24.72 o
   0  32   2        4.27        9.79     23.53 o
   1  32   2        1.53        8.82     19.95 o
   2  32   2        0.34       19.74     23.98 o
   3  32   2        1.28       11.00     24.93 o
   4  32   2        0.68       -1.43     25.17 o
   5  32   2        0.00       28.52     24.39 o
   6  32   2        1.23       55.31     24.90 o
   7  32   2        1.44        4.79     37.86 o
   8  32   2        0.47       31.89     25.02 o
   9  32   2        0.25      -22.83     41.47 o
  -8  33   2        0.11       27.45     40.05 o
  -7  33   2        0.09       36.85     37.33 o
  -6  33   2        0.00       48.39     23.78 o
  -5  33   2        0.35       -1.61     25.32 o
  -4  33   2        0.22      -26.98     26.98 o
  -3  33   2        0.70      -24.95     24.95 o
  -2  33   2        0.00      -10.59     25.49 o
  -1  33   2        2.02       -2.23     23.38 o
   0  33   2        0.04       -9.03     26.45 o
   1  33   2        0.97       17.02     24.92 o
   2  33   2        0.05        3.90     24.36 o
   3  33   2        0.79       -4.68     26.29 o
   4  33   2        0.01        2.91     30.82 o
   5  33   2        0.13      -26.30     26.30 o
   6  33   2        0.00       28.81     38.10 o
   7  33   2        0.20      -19.99     35.55 o
  -6  34   2        0.62      -39.04     39.04 o
  -5  34   2        0.02       13.66     24.99 o
  -4  34   2        0.37        8.65     26.10 o
  -3  34   2        1.66      -11.89     26.97 o
  -2  34   2        0.34      -29.40     35.05 o
  -1  34   2        0.74      -11.38     27.02 o
   0  34   2        2.16       -1.21     24.30 o
   1  34   2        0.74       -2.15     25.85 o
   2  34   2        0.92       15.12     21.06 o
   3  34   2        0.58      -29.15     58.86 o
   4  34   2        0.46       36.73     24.20 o
   5  34   2        0.01       10.29     27.35 o
 -25   1   3        1.85      -22.95     36.14 o
 -24   1   3        0.21       16.80     26.56 o
 -23   1   3        0.05       45.73     23.01 o
 -22   1   3        8.16       62.88     21.95 o
 -21   1   3        2.97      -33.84     33.84 o
 -20   1   3        3.47        9.41     29.46 o
 -19   1   3        0.32       22.83     27.27 o
 -18   1   3        7.94        4.91     27.74 o
 -17   1   3        1.85      -13.55     18.34 o
 -16   1   3      197.65      184.27     22.72 o
 -15   1   3       11.20        7.93     28.51 o
 -14   1   3       56.59        0.00     24.90 o
 -13   1   3        7.71       10.23     24.37 o
 -12   1   3      114.01      118.08     16.86 o
 -11   1   3        0.13      -18.63     18.63 o
 -10   1   3        0.40       10.71     15.74 o
  -9   1   3        7.75        1.24     11.30 o
  -8   1   3       74.19       79.74     10.35 o
  -7   1   3       59.05       67.14      9.70 o
  -6   1   3        1.26      -12.78     12.78 o
  -5   1   3       27.98       54.57     17.07 o
  -4   1   3      373.93      454.84      9.79 o
  -3   1   3     4580.29     4819.96     58.18 o
  -2   1   3     2035.68     2403.40     58.24 o
  -1   1   3       13.10       25.69      5.52 o
   0   1   3     1226.12     1590.55     22.78 o
   1   1   3       29.89       26.41      5.67 o
   2   1   3       40.14       36.66      5.87 o
   3   1   3       31.97       12.28     10.06 o
   4   1   3       58.27      105.12      7.29 o
   5   1   3      786.18      782.14     13.49 o
   6   1   3      625.00      639.54     18.93 o
   7   1   3      261.52      302.59     15.50 o
   8   1   3       11.57       16.15     16.92 o
   9   1   3       88.11      100.09     14.55 o
  10   1   3        6.98       27.69     14.32 o
  11   1   3      166.91      158.13     20.17 o
  12   1   3       29.12        9.58     26.27 o
  13   1   3       31.64       54.31     17.10 o
  14   1   3        0.03        4.14     24.43 o
  15   1   3       10.08       42.65     18.28 o
  16   1   3        0.31       -9.47     27.27 o
  17   1   3       20.34       16.86     27.92 o
  18   1   3        6.44      -20.23     29.93 o
  19   1   3        0.83       17.63     32.06 o
  20   1   3        1.40       -6.27     33.01 o
  21   1   3        4.28       20.05     34.72 o
  22   1   3        0.41       12.78     24.61 o
  23   1   3        0.12      -14.79     35.67 o
 -25   2   3        5.44       10.23     29.22 o
 -24   2   3        6.29       36.14     40.23 o
 -23   2   3        0.01      -37.45     37.45 o
 -22   2   3        0.93       12.60     23.72 o
 -21   2   3       16.67       61.35     22.60 o
 -20   2   3       19.86        3.79     32.42 o
 -19   2   3       28.49      -15.85     30.05 o
 -18   2   3        0.08        1.66     28.28 o
 -17   2   3       66.57       88.38     19.70 o
 -16   2   3       17.33       -5.62     27.86 o
 -15   2   3     1103.81      950.53     34.25 o
 -14   2   3        0.10       13.43     23.54 o
 -13   2   3     1023.34     1000.99     31.06 o
 -12   2   3       23.00       10.53     21.71 o
 -11   2   3      384.18      478.46     20.41 o
 -10   2   3        4.30        1.30     12.13 o
  -9   2   3       34.11       47.15     11.00 o
  -8   2   3        9.77       13.31     14.38 o
  -7   2   3      209.74      224.56     13.19 o
  -6   2   3       81.15       70.57      9.58 o
  -5   2   3       68.20       58.92      6.50 o
  -4   2   3      678.32      710.88     11.34 o
  -3   2   3     1963.98     2318.58     18.32 o
  -1   2   3     5186.10     6047.87     58.48 o
   0   2   3      768.85      770.14     10.98 o
   1   2   3      954.63     1212.00     20.32 o
   2   2   3      499.27      488.47     23.07 o
   3   2   3       19.17       -0.39      8.08 o
   4   2   3      815.98      730.30     16.89 o
   5   2   3       74.11       49.15      7.53 o
   6   2   3        4.88        4.91     14.14 o
   7   2   3      276.27      285.96     15.68 o
   8   2   3      564.56      597.66     21.24 o
   9   2   3        0.02       -0.47     12.90 o
  10   2   3        0.64        4.02     20.23 o
  11   2   3      144.82      123.10     19.40 o
  12   2   3      735.47      703.13     29.81 o
  13   2   3       80.21       95.36     18.81 o
  14   2   3       30.91       37.33     17.57 o
  15   2   3        9.81       20.29     18.16 o
  16   2   3       79.64       61.64     21.12 o
  17   2   3        1.71      -22.01     29.87 o
  18   2   3        0.89        1.83     21.30 o
  19   2   3        2.84      -25.56     33.31 o
  20   2   3       10.49       14.67     32.18 o
  21   2   3        1.55      -17.87     36.14 o
  22   2   3        3.23       74.42     24.79 o
  23   2   3        0.81      -42.06     42.06 o
 -25   3   3        5.67       25.61     41.00 o
 -24   3   3        3.26        9.64     24.79 o
 -23   3   3        1.04      -20.17     35.38 o
 -22   3   3        0.45       16.86     34.01 o
 -21   3   3       24.87       40.40     22.07 o
 -20   3   3       42.71       56.79     22.72 o
 -19   3   3        0.44      -28.22     28.22 o
 -18   3   3        0.10        4.91     28.04 o
 -17   3   3       16.00       21.24     25.85 o
 -16   3   3      259.72      286.44     24.37 o
 -15   3   3       27.90       16.09     19.34 o
 -14   3   3      181.29      143.99     20.05 o
 -13   3   3      122.31      108.26     18.58 o
 -12   3   3      608.84      672.31     24.25 o
 -11   3   3        0.68      -18.81     18.81 o
 -10   3   3      969.97      962.36     25.67 o
  -9   3   3      399.00      444.86     18.28 o
  -8   3   3      110.22      197.17     13.55 o
  -7   3   3      668.75      744.43     18.69 o
  -6   3   3      781.97      604.88     16.98 o
  -5   3   3      613.91      577.01     10.92 o
  -4   3   3      436.71      574.87     10.77 o
  -3   3   3     2867.41     2667.38     67.17 o
  -2   3   3     1089.92     1393.17     48.83 o
  -1   3   3      630.88      623.35     40.82 o
   0   3   3      259.06      305.30      8.36 o
   1   3   3      442.10      355.23     19.70 o
   2   3   3      203.55      172.07      7.44 o
   3   3   3      226.03      195.67      7.78 o
   4   3   3      590.37      667.86     28.31 o
   5   3   3      207.49      254.36      9.45 o
   6   3   3     1093.03     1060.85     22.83 o
   7   3   3      789.29      847.83     22.83 o
   8   3   3       21.54       40.70     12.54 o
   9   3   3       12.48      -12.54     21.24 o
  10   3   3       32.26       35.67     15.14 o
  11   3   3      441.82      450.24     24.43 o
  12   3   3       57.21       68.50     17.87 o
  13   3   3        1.71      -11.77     23.43 o
  14   3   3        1.14        9.76     23.43 o
  15   3   3       51.96       62.65     19.11 o
  16   3   3        0.01      -31.12     31.12 o
  17   3   3       22.35       65.49     18.16 o
  18   3   3        5.04       29.34     31.06 o
  19   3   3        9.55      -34.61     34.61 o
  20   3   3        1.16        4.20     34.37 o
  21   3   3        7.29      -37.98     37.98 o
  22   3   3        0.53        4.67     37.62 o
  23   3   3        1.54       14.85     39.28 o
 -24   4   3        1.60        2.43     37.68 o
 -23   4   3        2.29      -33.78     33.78 o
 -22   4   3        2.34       27.57     35.26 o
 -21   4   3       12.81      -16.27     34.01 o
 -20   4   3        7.18      -33.25     33.25 o
 -19   4   3       10.22       27.63     20.53 o
 -18   4   3       33.22       18.22     29.70 o
 -17   4   3       47.78       49.75     19.52 o
 -16   4   3        0.29      -11.42     25.61 o
 -15   4   3       44.36       69.63     18.52 o
 -14   4   3       56.65       57.80     16.15 o
 -13   4   3       20.49       27.98     16.09 o
 -12   4   3        6.87       16.15     19.29 o
 -11   4   3      442.56      515.13     21.65 o
 -10   4   3      569.31      505.31     19.82 o
  -9   4   3       24.79       37.56     12.72 o
  -8   4   3        0.57        0.00     15.32 o
  -7   4   3       18.43      -15.44     15.44 o
  -6   4   3     2352.14     2224.99     29.16 o
  -5   4   3      105.44      122.21      7.82 o
  -4   4   3     1212.67     1230.48     32.83 o
  -3   4   3       89.41      175.06     12.54 o
  -2   4   3      930.41      726.65     69.63 o
  -1   4   3      520.29      655.82     39.37 o
   0   4   3     1821.83     2002.85     35.08 o
   1   4   3      639.78      565.20     32.27 o
   2   4   3       17.88       21.04      5.81 o
   3   4   3       76.46       57.17      6.27 o
   4   4   3     1329.64     1340.61     16.50 o
   5   4   3        3.30        0.11     18.13 o
   6   4   3       19.68        8.22     17.10 o
   7   4   3      427.57      477.98     18.93 o
   8   4   3      902.93     1056.95     26.15 o
   9   4   3       79.44       69.57     14.67 o
  10   4   3       11.51       18.58     20.11 o
  11   4   3       30.80       67.91     16.45 o
  12   4   3      157.13      203.32     21.24 o
  13   4   3       20.33        3.96     25.14 o
  14   4   3        1.47       21.06     16.03 o
  15   4   3        0.46        7.63     25.50 o
  16   4   3       32.14       36.80     20.65 o
  17   4   3        0.01        8.58     26.15 o
  18   4   3        1.05       22.18     28.99 o
  19   4   3        1.14        2.01     34.43 o
  20   4   3        7.82      -36.09     36.09 o
  21   4   3        0.25       24.79     34.37 o
  22   4   3        0.47        9.35     37.03 o
  23   4   3        0.07      -14.91     38.98 o
 -24   5   3        2.05       14.67     37.33 o
 -23   5   3        1.05      -37.33     37.33 o
 -22   5   3        3.79       10.65     33.36 o
 -21   5   3        1.30      -34.55     34.55 o
 -20   5   3       28.81       22.07     22.66 o
 -19   5   3        0.57       21.59     26.80 o
 -18   5   3        0.34       18.34     28.28 o
 -17   5   3       62.04       74.12     19.46 o
 -16   5   3       11.97       14.43     26.32 o
 -15   5   3       18.46       31.47     16.56 o
 -14   5   3        2.09       20.11     22.36 o
 -13   5   3      141.05      170.67     18.58 o
 -12   5   3        0.09      -22.01     22.01 o
 -11   5   3       30.81       20.88     14.02 o
 -10   5   3      183.19      222.49     15.85 o
  -9   5   3      488.28      468.99     18.81 o
  -8   5   3      578.32      693.61     20.94 o
  -7   5   3      111.66      104.77     11.89 o
  -6   5   3      243.97      335.06     15.79 o
  -5   5   3     4914.43     4668.63     51.47 o
  -4   5   3      761.33      746.45     18.55 o
  -3   5   3     4315.10     4664.30    118.37 o
  -2   5   3      601.57      552.75     43.57 o
  -1   5   3     2419.14     3128.53    281.20 o
   0   5   3     2816.31     3355.24    296.55 o
   1   5   3     2538.19     2474.81     19.70 o
   2   5   3        6.29       -8.70      8.70 o
   3   5   3        1.47        7.58     12.42 o
   4   5   3     1082.98     1165.31     15.98 o
   5   5   3     2310.65     2565.28     23.51 o
   6   5   3        0.55        4.61     14.85 o
   7   5   3      447.95      449.41     19.05 o
   8   5   3      345.74      285.25     18.16 o
   9   5   3      391.16      439.95     22.07 o
  10   5   3      474.02      490.88     23.60 o
  11   5   3      197.78      172.56     19.46 o
  12   5   3      274.52      289.10     23.07 o
  13   5   3        0.05       16.03     23.13 o
  14   5   3       58.68       97.84     18.04 o
  15   5   3        3.32       -9.23     24.67 o
  16   5   3        7.70        4.85     29.22 o
  17   5   3       30.64       62.17     19.70 o
  18   5   3        8.46       18.63     29.76 o
  19   5   3       18.22       46.02     23.84 o
  20   5   3        0.04       23.43     31.71 o
  21   5   3        2.13       29.46     34.72 o
  22   5   3        2.70      -36.80     36.80 o
  23   5   3        3.25        4.97     38.39 o
 -24   6   3        1.02      -40.76     40.76 o
 -23   6   3        2.73      -27.39     37.51 o
 -22   6   3        2.63      -17.21     35.20 o
 -21   6   3        2.68       20.65     32.24 o
 -20   6   3        0.09      -15.38     33.48 o
 -19   6   3        7.39      -23.60     31.41 o
 -18   6   3       58.80       75.90     22.54 o
 -17   6   3       18.60       32.83     18.93 o
 -16   6   3        0.94      -13.31     26.98 o
 -15   6   3       31.88       19.40     26.15 o
 -14   6   3      165.29      144.40     20.35 o
 -13   6   3       35.84       11.42     15.91 o
 -12   6   3      101.64       92.05     16.98 o
 -11   6   3      251.14      266.32     18.93 o
 -10   6   3      583.92      614.93     22.30 o
  -9   6   3       14.95       17.04     17.57 o
  -8   6   3     1550.45     1650.05     30.05 o
  -7   6   3       25.62       37.62     11.18 o
  -6   6   3     2376.58     2517.58     32.71 o
  -5   6   3      323.30      273.46      9.81 o
  -4   6   3     5093.97     5044.99    145.08 o
  -3   6   3      331.98      309.64      9.56 o
  -2   6   3        3.11        3.04      8.53 o
  -1   6   3     1317.12     1490.03    116.54 o
   0   6   3     6108.25     6241.44    166.11 o
   1   6   3        8.71       33.89      6.64 o
   2   6   3      118.33       97.60      6.96 o
   3   6   3      404.58      430.03     18.49 o
   4   6   3     1275.99     1408.92     17.69 o
   5   6   3      143.00      151.54      9.41 o
   6   6   3        0.77      -15.56     15.56 o
   7   6   3       56.37       61.35     12.25 o
   8   6   3       44.43       30.41     14.26 o
   9   6   3     1078.59     1110.66     29.81 o
  10   6   3        6.15       20.35     21.47 o
  11   6   3       21.20       22.42     23.31 o
  12   6   3        9.70       17.63     16.15 o
  13   6   3       97.61       90.04     19.29 o
  14   6   3        0.97      -17.21     26.09 o
  15   6   3        3.42       17.10     24.61 o
  16   6   3        1.11        0.00     26.92 o
  17   6   3        0.07       26.15     27.21 o
  18   6   3        2.93      -32.83     32.83 o
  19   6   3        6.88        4.02     35.08 o
  20   6   3        0.31       12.78     33.01 o
  21   6   3        0.08       -2.31     36.14 o
  22   6   3        0.85      -41.23     41.23 o
  23   6   3        0.34        5.03     39.10 o
 -24   7   3        0.03       -2.48     36.80 o
 -23   7   3        4.17      -18.40     38.10 o
 -22   7   3        2.68       54.25     22.30 o
 -21   7   3        2.48       49.99     22.36 o
 -20   7   3        5.31      -33.36     33.36 o
 -19   7   3        0.72      -14.67     31.35 o
 -18   7   3       15.04      -13.67     32.00 o
 -17   7   3        5.03       -7.10     18.58 o
 -16   7   3      123.39      142.63     20.29 o
 -15   7   3        2.22        9.88     23.19 o
 -14   7   3        3.38       -6.51     23.25 o
 -13   7   3       61.49       33.07     17.10 o
 -12   7   3      343.28      350.98     22.78 o
 -11   7   3        0.85       12.54     19.88 o
 -10   7   3      264.78      236.80     18.04 o
  -9   7   3      146.63      144.64     14.26 o
  -8   7   3       50.52       60.69     13.61 o
  -7   7   3      828.27      913.44     22.89 o
  -6   7   3        6.39      -11.00     15.97 o
  -5   7   3     1737.58     1852.62     52.47 o
  -4   7   3      544.79      546.30     11.69 o
  -3   7   3      957.30     1246.15     23.37 o
  -2   7   3      156.59      160.38      8.11 o
  -1   7   3      673.16      886.17     56.52 o
   0   7   3      110.51      160.71      7.99 o
   1   7   3     2001.15     2230.80    108.88 o
   2   7   3      157.80      177.17     14.23 o
   3   7   3       97.21       82.23     14.23 o
   4   7   3      785.80      751.49     39.10 o
   5   7   3      733.17      848.36     15.47 o
   6   7   3        0.10       -8.22     16.80 o
   7   7   3      175.85      184.69     15.32 o
   8   7   3      849.02      789.09     25.02 o
   9   7   3        9.51       26.62     15.26 o
  10   7   3       38.15       55.25     15.32 o
  11   7   3      171.77      174.93     19.94 o
  12   7   3       59.28       37.86     16.68 o
  13   7   3        0.00       -5.50     24.61 o
  14   7   3       28.40       11.65     26.32 o
  15   7   3       15.77       20.53     25.97 o
  16   7   3        1.20      -15.08     28.93 o
  17   7   3        3.09      -29.76     29.76 o
  18   7   3        2.62      -32.65     32.65 o
  19   7   3        0.33        4.08     32.48 o
  20   7   3        0.33      -35.67     35.67 o
  21   7   3        1.24       27.63     35.26 o
  22   7   3        0.16       31.12     38.10 o
 -24   8   3        1.28      -37.51     39.93 o
 -23   8   3        0.04       25.61     34.61 o
 -22   8   3        0.51       -2.19     33.90 o
 -21   8   3        4.07        6.33     35.20 o
 -20   8   3       12.85       31.47     32.89 o
 -19   8   3        6.28       20.47     30.82 o
 -18   8   3        3.78       24.25     26.62 o
 -17   8   3       45.10       27.80     31.00 o
 -16   8   3        0.05       -7.63     25.67 o
 -15   8   3       55.40       55.90     19.64 o
 -14   8   3        7.48        7.99     22.01 o
 -13   8   3       87.06       86.96     18.52 o
 -12   8   3        2.29      -16.33     22.83 o
 -11   8   3      409.46      419.42     22.30 o
 -10   8   3        0.04       -3.96     17.51 o
  -9   8   3       62.81       76.49     13.72 o
  -8   8   3       94.09      101.69     14.49 o
  -7   8   3      212.16      209.77     14.97 o
  -6   8   3       28.39        5.38     14.79 o
  -5   8   3        7.19       24.54     18.72 o
  -4   8   3      360.99      489.12     32.21 o
  -3   8   3       19.35        3.02     23.19 o
  -2   8   3      713.10      788.33     48.60 o
  -1   8   3      601.57      571.23     11.85 o
   0   8   3       81.26       94.92      9.55 o
   1   8   3       34.43       44.28      8.46 o
   2   8   3      140.30      165.01      7.98 o
   3   8   3      272.45      298.18     10.30 o
   4   8   3       88.81       91.47      8.53 o
   5   8   3        1.62        8.20     10.88 o
   6   8   3       79.14       81.22     14.02 o
   7   8   3      307.77      325.30     18.40 o
   8   8   3      157.39      159.13     16.62 o
   9   8   3       18.07       -1.06     22.36 o
  10   8   3       15.69       35.91     15.26 o
  11   8   3        8.60       19.94     15.26 o
  12   8   3       39.79       47.15     17.04 o
  13   8   3        6.80       23.84     24.02 o
  14   8   3        3.35        1.48     25.50 o
  15   8   3        0.07       -7.22     18.75 o
  16   8   3       13.85      -10.23     28.87 o
  17   8   3        0.90       38.22     21.12 o
  18   8   3        1.58      -32.71     33.36 o
  19   8   3        0.29        2.07     32.77 o
  20   8   3        9.08      -21.77     37.45 o
  21   8   3        2.15       13.96     25.14 o
  22   8   3        0.00      -14.49     38.81 o
 -24   9   3        0.83        7.57     37.86 o
 -23   9   3        0.02       33.42     36.20 o
 -22   9   3        0.15       -2.25     35.97 o
 -21   9   3        0.75      -12.78     34.67 o
 -20   9   3        5.15       34.84     22.72 o
 -19   9   3        2.68       28.34     21.18 o
 -18   9   3        1.27      -10.53     28.28 o
 -17   9   3       39.80        6.63     31.77 o
 -16   9   3       16.54       27.98     28.99 o
 -15   9   3        0.04       26.32     18.10 o
 -14   9   3        1.99       -9.47     23.19 o
 -13   9   3      302.24      360.03     23.43 o
 -12   9   3       60.63       47.33     17.87 o
 -11   9   3      111.30      117.90     17.10 o
 -10   9   3       86.87       61.29     15.20 o
  -9   9   3      219.37      222.67     17.21 o
  -8   9   3       55.60       43.36     13.31 o
  -7   9   3       21.34       14.32     17.16 o
  -6   9   3       34.37        8.87     16.15 o
  -5   9   3     1359.80     1173.03     33.28 o
  -4   9   3       80.11       87.60      8.03 o
  -3   9   3      704.82      712.08     13.30 o
  -2   9   3      265.61      351.97     10.54 o
  -1   9   3     1071.30     1036.24     15.50 o
   0   9   3      447.38      462.11     15.20 o
   1   9   3       21.85       30.32      6.86 o
   2   9   3       15.41        2.71      9.53 o
   3   9   3       11.95       12.71     26.38 o
   4   9   3        3.93       -4.19     10.90 o
   5   9   3      307.09      325.70     11.96 o
   6   9   3      147.84      187.88     16.33 o
   7   9   3      279.96      294.84     17.75 o
   8   9   3        8.35       33.78     13.01 o
   9   9   3       49.64       62.53     15.85 o
  10   9   3       71.23      126.24     16.27 o
  11   9   3       38.77       50.82     17.27 o
  12   9   3        0.02      -25.56     25.56 o
  13   9   3        1.93        7.16     23.72 o
  14   9   3        4.66      -27.63     27.63 o
  15   9   3        0.02      -27.21     27.21 o
  16   9   3        0.57       31.12     19.17 o
  17   9   3       12.90        3.67     33.07 o
  18   9   3        0.00      -32.18     32.18 o
  19   9   3        2.32       12.54     32.77 o
  20   9   3        0.32      -36.26     36.26 o
  21   9   3        0.45       -7.04     37.15 o
  22   9   3        0.00       14.67     34.37 o
 -24  10   3        0.03        2.54     35.49 o
 -23  10   3        5.45       36.20     36.74 o
 -22  10   3        5.04        0.00     35.26 o
 -21  10   3        0.61      -35.43     35.43 o
 -20  10   3        0.01      -36.03     36.03 o
 -19  10   3       10.35        7.69     31.77 o
 -18  10   3       17.21       10.71     30.70 o
 -17  10   3        5.81       15.26     26.74 o
 -16  10   3        5.09        6.33     26.56 o
 -15  10   3       18.78       53.83     18.22 o
 -14  10   3       64.53       70.10     18.04 o
 -13  10   3        0.04       -1.30     24.73 o
 -12  10   3      237.13      172.15     20.65 o
 -11  10   3        2.77      -14.85     23.01 o
 -10  10   3      418.70      470.95     22.30 o
  -9  10   3        0.82        8.10     19.52 o
  -8  10   3     1124.87     1156.69     28.51 o
  -7  10   3       24.36       20.29     12.84 o
  -6  10   3      174.30      155.70     15.20 o
  -5  10   3       35.83       46.40     20.29 o
  -4  10   3     2554.33     2581.20     52.41 o
  -3  10   3      129.96      111.79      8.69 o
  -2  10   3      544.63      668.10     13.80 o
  -1  10   3     1368.37     1379.90     18.38 o
   0  10   3     3581.15     3698.71     85.69 o
   1  10   3        2.05       -6.72     10.12 o
   2  10   3      434.91      402.10     31.41 o
   3  10   3      277.25      244.38     10.64 o
   4  10   3     1365.78     1391.88     19.70 o
   5  10   3     1206.84     1373.34     25.70 o
   6  10   3        5.72      -19.11     19.11 o
   7  10   3       27.88        2.90     20.47 o
   8  10   3       35.49       19.88     23.37 o
   9  10   3      852.89      869.01     30.11 o
  10  10   3       12.59      -16.62     23.72 o
  11  10   3        0.93       -6.39     23.37 o
  12  10   3       82.73       77.26     18.58 o
  13  10   3       67.20       70.99     19.05 o
  14  10   3        2.28      -23.13     27.15 o
  15  10   3       15.31        9.94     29.64 o
  16  10   3       25.15      -14.08     31.29 o
  17  10   3       14.78       28.16     22.18 o
  18  10   3        8.27       47.50     23.13 o
  19  10   3        3.08       27.57     32.89 o
  20  10   3        1.23       26.80     37.09 o
  21  10   3        1.39      -40.17     40.17 o
  22  10   3        0.17      -42.83     42.83 o
 -23  11   3        6.65      -43.89     43.89 o
 -22  11   3        2.59       11.42     37.39 o
 -21  11   3        1.39       19.76     23.60 o
 -20  11   3        2.26       26.74     29.87 o
 -19  11   3       21.26       23.43     36.09 o
 -18  11   3       11.13       18.22     29.52 o
 -17  11   3       33.85       -8.64     32.00 o
 -16  11   3        0.01        6.51     26.21 o
 -15  11   3       86.52       92.58     20.94 o
 -14  11   3        0.39       18.52     23.19 o
 -13  11   3      261.03      249.23     21.89 o
 -12  11   3       44.87       45.73     16.98 o
 -11  11   3       63.69       64.30     17.39 o
 -10  11   3       18.01        3.31     21.53 o
  -9  11   3     1745.26     1666.26     35.55 o
  -8  11   3       29.12       41.35     14.32 o
  -7  11   3      146.41      146.00     15.79 o
  -6  11   3        4.47       12.48     18.69 o
  -5  11   3     3400.05     3288.85     86.04 o
  -4  11   3      463.62      394.33     12.53 o
  -3  11   3      319.52      257.65     10.72 o
  -2  11   3      265.01      281.07     11.04 o
  -1  11   3     1413.11     1300.75     18.25 o
   0  11   3      137.71      109.74     17.66 o
   1  11   3     1351.60     1289.04     68.47 o
   2  11   3       46.83       41.30      8.20 o
   3  11   3      398.74      364.52     28.69 o
   4  11   3     1604.85     1459.12     58.48 o
   5  11   3      678.91      675.17     16.25 o
   6  11   3      320.71      369.55     20.35 o
   7  11   3      182.52      188.71     17.10 o
   8  11   3      707.30      714.02     27.21 o
   9  11   3       48.78       70.22     17.51 o
  10  11   3      284.51      318.14     21.30 o
  11  11   3       63.58       75.90     17.81 o
  12  11   3       29.25       16.68     25.73 o
  13  11   3       10.25       23.25     17.92 o
  14  11   3       99.46       76.55     22.07 o
  15  11   3        6.12      -13.55     29.28 o
  16  11   3        0.14      -30.47     30.47 o
  17  11   3        1.59       21.00     31.35 o
  18  11   3        9.61       15.08     23.84 o
  19  11   3        3.08       -8.64     33.90 o
  20  11   3        2.24        7.93     25.14 o
  21  11   3        0.15      -14.49     39.69 o
  22  11   3        1.26       15.03     39.22 o
 -23  12   3        1.27       -2.48     40.29 o
 -22  12   3        4.50      -25.44     37.68 o
 -21  12   3        0.03       -8.93     35.14 o
 -20  12   3        0.26       20.94     33.48 o
 -19  12   3        2.26       19.88     30.64 o
 -18  12   3       49.10      106.01     21.24 o
 -17  12   3        7.34      -21.18     32.36 o
 -16  12   3        7.02        4.97     26.50 o
 -15  12   3        9.14       -4.67     26.86 o
 -14  12   3      271.42      289.28     24.37 o
 -13  12   3        0.42       -4.14     24.37 o
 -12  12   3       10.26       -2.60     22.78 o
 -11  12   3       36.26       32.36     16.86 o
 -10  12   3      246.78      262.42     20.53 o
  -9  12   3       39.79        9.82     22.18 o
  -8  12   3     1476.18     1427.45     32.95 o
  -7  12   3       20.11        9.70     14.20 o
  -6  12   3      586.85      561.87     22.60 o
  -5  12   3        3.85       -4.29     14.02 o
  -4  12   3     2252.31     2170.55     31.86 o
  -3  12   3      189.52      173.74     10.51 o
  -2  12   3      729.34      734.77     18.58 o
  -1  12   3       39.57       30.17     23.10 o
   0  12   3      877.83      809.51     15.87 o
   1  12   3      342.83      353.74     12.11 o
   2  12   3        5.54        6.36     11.68 o
   3  12   3      718.41      631.00     21.71 o
   4  12   3      538.89      553.62     24.64 o
   5  12   3      629.65      599.37     17.57 o
   6  12   3        9.39       -1.01     21.12 o
   7  12   3       27.58       33.84     14.97 o
   8  12   3      116.88      125.12     17.21 o
   9  12   3      504.21      498.51     24.20 o
  10  12   3       11.92       16.62     23.31 o
  11  12   3        9.67       -6.74     24.31 o
  12  12   3        4.67       -4.26     23.90 o
  13  12   3      135.50      123.40     22.12 o
  14  12   3        3.51      -28.63     28.63 o
  15  12   3        3.38       24.08     19.76 o
  16  12   3        0.67       -3.67     31.94 o
  17  12   3        5.88       -7.81     32.83 o
  18  12   3        1.87      -20.47     34.19 o
  19  12   3        5.23        2.19     34.37 o
  20  12   3        0.01       27.57     24.37 o
  21  12   3        0.96      -12.25     38.98 o
 -23  13   3        0.50      -17.63     37.45 o
 -22  13   3        2.10       25.91     34.01 o
 -21  13   3        1.53       -6.80     36.26 o
 -20  13   3        7.24        4.26     37.39 o
 -19  13   3        0.44      -14.20     34.37 o
 -18  13   3        0.01        9.52     30.47 o
 -17  13   3       24.71        1.83     32.60 o
 -16  13   3        1.06      -11.89     28.16 o
 -15  13   3        0.00      -28.57     28.57 o
 -14  13   3       17.96      -12.19     27.33 o
 -13  13   3       71.93       78.62     19.52 o
 -12  13   3        2.74        8.05     16.92 o
 -11  13   3       31.22       31.59     16.98 o
 -10  13   3       98.13      106.19     17.87 o
  -9  13   3      222.44      244.32     19.76 o
  -8  13   3      200.10      248.87     19.88 o
  -7  13   3      662.10      670.13     25.44 o
  -6  13   3       70.66       64.13     15.44 o
  -5  13   3     1460.31     1420.49     21.68 o
  -4  13   3       43.85       64.72     12.87 o
  -3  13   3       20.42       16.34      9.93 o
  -2  13   3       32.36       31.66      8.78 o
  -1  13   3      158.79      129.68     10.14 o
   0  13   3      188.42      199.17     10.33 o
   1  13   3      102.56      116.61      9.52 o
   2  13   3       22.83       -0.58     12.72 o
   3  13   3        0.94        2.19     19.26 o
   4  13   3      769.35      735.36     17.21 o
   5  13   3      871.60      739.63     18.28 o
   6  13   3      105.86      135.65     17.39 o
   7  13   3      317.40      299.57     20.59 o
   8  13   3      162.83      183.50     19.70 o
   9  13   3       15.23      -22.42     22.42 o
  10  13   3        0.12      -14.55     23.66 o
  11  13   3        0.28      -18.10     25.67 o
  12  13   3       39.50       76.49     18.87 o
  13  13   3        3.47      -12.60     25.20 o
  14  13   3        0.98       18.46     26.56 o
  15  13   3       10.18      -10.59     31.12 o
  16  13   3        0.84        7.45     30.64 o
  17  13   3       15.10      -37.27     37.27 o
  18  13   3        0.30        8.34     35.67 o
  19  13   3        1.32       27.86     25.61 o
  20  13   3        0.27      -37.21     37.21 o
  21  13   3        0.28       12.42     33.84 o
 -23  14   3        0.09        5.15     38.33 o
 -22  14   3        0.20      -40.70     40.70 o
 -21  14   3        0.90       11.59     25.14 o
 -20  14   3        0.06       27.15     24.73 o
 -19  14   3        0.58      -16.45     36.85 o
 -18  14   3        0.04        1.95     23.37 o
 -17  14   3        4.75      -31.94     31.94 o
 -16  14   3        0.66        1.72     28.34 o
 -15  14   3        0.02       18.87     18.99 o
 -14  14   3        4.95       32.12     18.69 o
 -13  14   3        0.37        8.87     17.33 o
 -12  14   3       13.05       -1.36     25.50 o
 -11  14   3       57.14       79.33     16.92 o
 -10  14   3        5.92       10.06     15.91 o
  -9  14   3        0.40       14.85     17.16 o
  -8  14   3       22.33        0.00     24.20 o
  -7  14   3       39.64       52.83     15.91 o
  -6  14   3       69.39       57.38     16.56 o
  -5  14   3       88.87       72.69     11.21 o
  -4  14   3        1.16      -12.84     12.98 o
  -3  14   3       17.96       18.81      9.64 o
  -2  14   3       10.74       21.69      8.59 o
  -1  14   3        0.66       -1.51     12.16 o
   0  14   3       14.63       18.10     17.98 o
   1  14   3       10.35        2.91     12.33 o
   2  14   3      192.69      163.49     11.36 o
   3  14   3       61.23       62.10      9.89 o
   4  14   3        4.25       -7.48     21.74 o
   5  14   3      151.48      136.03     14.61 o
   6  14   3        6.51       21.06     16.03 o
   7  14   3        0.04      -16.15     22.01 o
   8  14   3       57.41       61.05     16.68 o
   9  14   3        9.04       14.91     16.98 o
  10  14   3        5.11       10.94     16.62 o
  11  14   3        0.27        0.00     20.82 o
  12  14   3        5.75      -19.70     23.43 o
  13  14   3        1.08       -1.60     25.67 o
  14  14   3        0.03      -27.51     27.74 o
  15  14   3        2.66      -19.88     30.05 o
  16  14   3        0.31       62.17     21.06 o
  17  14   3        0.04       30.47     35.38 o
  18  14   3        0.01      -35.02     35.02 o
  19  14   3        0.08        2.25     35.85 o
  20  14   3        0.00       41.65     24.85 o
  21  14   3        0.19      -37.98     41.82 o
 -22  15   3        1.57       35.32     26.15 o
 -21  15   3        0.06      -18.87     35.49 o
 -20  15   3        2.10       65.43     25.32 o
 -19  15   3        0.01       13.67     25.38 o
 -18  15   3       15.47      -13.90     34.37 o
 -17  15   3        9.51       15.14     29.87 o
 -16  15   3       10.75      -14.32     30.23 o
 -15  15   3        0.50       -8.46     29.64 o
 -14  15   3        4.40      -11.30     27.39 o
 -13  15   3       32.10       19.05     19.40 o
 -12  15   3       39.62       27.92     17.21 o
 -11  15   3        2.28      -13.61     24.14 o
 -10  15   3       82.22       74.42     18.40 o
  -9  15   3      106.65      102.87     18.04 o
  -8  15   3       13.10       14.14     24.61 o
  -7  15   3      295.97      315.01     21.89 o
  -6  15   3       19.70       33.72     16.39 o
  -5  15   3      785.60      723.51     31.06 o
  -4  15   3      168.80      164.22     12.12 o
  -3  15   3      254.85      270.26     12.61 o
  -2  15   3       12.22       34.35     15.29 o
  -1  15   3       62.50       48.59     11.83 o
   0  15   3       50.09       68.58     10.24 o
   1  15   3      582.19      563.77     15.77 o
   2  15   3        4.63        4.76     12.89 o
   3  15   3      208.85      171.42     12.36 o
   4  15   3      162.38      173.49     24.11 o
   5  15   3      280.48      319.91     14.98 o
   6  15   3       29.79       20.88     24.61 o
   7  15   3        8.60       28.28     16.33 o
   8  15   3      114.11      121.39     18.63 o
   9  15   3       11.62       16.15     24.20 o
  10  15   3        7.74      -19.88     23.78 o
  11  15   3        2.45      -13.37     24.55 o
  12  15   3        6.80      -20.35     24.79 o
  13  15   3        4.80      -11.65     28.81 o
  14  15   3        6.72       -3.55     28.93 o
  15  15   3        0.98       18.52     27.45 o
  16  15   3        0.21      -15.68     34.49 o
  17  15   3        1.85       17.63     23.13 o
  18  15   3        0.35      -17.39     35.61 o
  19  15   3        0.43       26.44     25.14 o
  20  15   3        0.14      -26.68     35.73 o
  21  15   3        0.98      -30.88     39.40 o
 -22  16   3        3.25      -32.30     38.39 o
 -21  16   3        0.02       -4.73     35.91 o
 -20  16   3        0.38       15.85     26.21 o
 -19  16   3        1.25       15.03     36.56 o
 -18  16   3       13.58       33.60     25.73 o
 -17  16   3       15.25       41.82     23.49 o
 -16  16   3        4.33       27.57     32.95 o
 -15  16   3        2.47       23.49     19.46 o
 -14  16   3       40.17       54.13     20.41 o
 -13  16   3        5.56      -26.80     27.63 o
 -12  16   3       20.16       14.85     27.33 o
 -11  16   3       30.27       21.89     18.40 o
 -10  16   3      119.69      126.42     19.40 o
  -9  16   3      169.48      193.44     21.30 o
  -8  16   3      248.19      242.72     22.66 o
  -7  16   3      252.45      286.49     22.72 o
  -6  16   3      102.11       69.80     18.46 o
  -5  16   3       52.56       48.41     11.88 o
  -4  16   3     1200.12     1187.31     22.07 o
  -3  16   3       61.25       35.58     10.93 o
  -2  16   3        4.40        7.88     11.09 o
  -1  16   3       26.55       36.43      9.98 o
   0  16   3      714.39      644.84     17.46 o
   1  16   3      321.53      312.55     13.99 o
   2  16   3      285.66      291.26     13.68 o
   3  16   3      135.64      126.36     12.17 o
   4  16   3      193.79      190.03     13.78 o
   5  16   3      168.99      183.35     13.48 o
   6  16   3       75.98       79.68     17.10 o
   7  16   3       18.59       32.71     15.38 o
   8  16   3       17.02       14.55     17.21 o
   9  16   3      102.53      104.83     19.94 o
  10  16   3        6.12       32.42     16.56 o
  11  16   3        7.48       19.94     22.95 o
  12  16   3        0.91       -0.83     18.40 o
  13  16   3       50.96        1.72     32.65 o
  14  16   3        3.78      -30.82     30.82 o
  15  16   3       10.47       -3.79     30.41 o
  16  16   3        1.01       22.12     32.60 o
  17  16   3        4.69       17.04     24.90 o
  18  16   3        0.02       18.93     23.07 o
  19  16   3        3.82       43.42     24.08 o
  20  16   3        0.13        7.39     38.51 o
 -21  17   3        3.71       40.94     25.50 o
 -20  17   3       12.94       18.52     40.64 o
 -19  17   3        8.71       53.89     24.61 o
 -18  17   3        4.96       10.47     37.21 o
 -17  17   3       14.55       25.97     34.31 o
 -16  17   3        0.28       24.61     30.47 o
 -15  17   3        5.21       26.92     28.99 o
 -14  17   3        0.01      -29.81     29.81 o
 -13  17   3       41.65       20.94     30.88 o
 -12  17   3        4.02       -4.61     24.55 o
 -11  17   3        0.40      -23.49     23.49 o
 -10  17   3        4.25      -19.82     25.14 o
  -9  17   3      280.43      263.48     23.13 o
  -8  17   3      484.92      464.85     26.98 o
  -7  17   3        5.74       22.24     23.01 o
  -6  17   3      370.72      300.93     23.01 o
  -5  17   3      770.05      738.98     19.41 o
  -4  17   3      129.32       99.23     18.16 o
  -3  17   3       61.24       50.42     11.20 o
  -2  17   3       28.97       20.40     21.95 o
  -1  17   3      481.80      466.21     15.98 o
   0  17   3      273.41      281.15     14.53 o
   1  17   3      238.84      217.18     25.38 o
   2  17   3      244.91      212.29     14.05 o
   3  17   3       78.67       65.26     19.17 o
   4  17   3      469.56      459.88     17.04 o
   5  17   3      266.64      254.39     14.95 o
   6  17   3        3.66       -8.93     23.13 o
   7  17   3      100.92      110.45     18.58 o
   8  17   3       32.84       49.75     17.51 o
   9  17   3       37.09       21.06     18.40 o
  10  17   3       50.32       45.08     20.35 o
  11  17   3       23.23       17.51     27.21 o
  12  17   3       22.24      -31.71     31.71 o
  13  17   3        0.73       26.56     28.93 o
  14  17   3       25.42       73.00     23.07 o
  15  17   3        0.45       21.47     32.77 o
  16  17   3        4.66       18.58     32.12 o
  17  17   3        2.98      -28.34     39.87 o
  18  17   3        0.49      -27.33     35.26 o
  19  17   3        1.89       41.94     24.02 o
  20  17   3        0.02       15.14     40.05 o
 -21  18   3        0.20      -14.79     39.10 o
 -20  18   3        3.56      -26.09     35.91 o
 -19  18   3       13.89      -40.23     40.23 o
 -18  18   3       22.01        8.58     36.62 o
 -17  18   3        7.57       17.45     22.60 o
 -16  18   3        7.06       15.56     30.64 o
 -15  18   3       15.99      -12.96     31.35 o
 -14  18   3       27.60        8.87     31.94 o
 -13  18   3        1.22      -28.63     28.63 o
 -12  18   3       27.61       27.09     19.40 o
 -11  18   3       85.41       66.43     21.00 o
 -10  18   3       39.16       53.83     18.81 o
  -9  18   3        8.87      -22.60     25.26 o
  -8  18   3       43.98       47.92     17.45 o
  -7  18   3      140.27      121.68     20.11 o
  -6  18   3      208.59      183.44     20.17 o
  -5  18   3       29.03       19.00     21.09 o
  -4  18   3      122.84      160.59     12.69 o
  -3  18   3      192.09      174.23     13.22 o
  -2  18   3      138.28      146.72     12.44 o
  -1  18   3        3.12       15.74     12.15 o
   0  18   3      305.31      313.48     14.80 o
   1  18   3      404.49      381.30     15.81 o
   2  18   3      136.97      156.52     13.32 o
   3  18   3       22.83       20.12     13.13 o
   4  18   3      145.87      149.68     13.21 o
   5  18   3        0.03       14.54     12.64 o
   6  18   3       32.45       54.07     15.97 o
   7  18   3        2.78      -13.72     25.02 o
   8  18   3       67.57       66.97     19.23 o
   9  18   3       34.27       10.59     27.74 o
  10  18   3        9.14       39.69     18.87 o
  11  18   3        0.00      -13.19     28.69 o
  12  18   3       17.93       27.57     29.16 o
  13  18   3       24.21       12.66     30.05 o
  14  18   3        2.14      -34.49     34.49 o
  15  18   3        0.52       -2.01     32.95 o
  16  18   3       10.04       16.92     33.31 o
  17  18   3        0.26        0.00     37.92 o
  18  18   3        0.14      -34.96     35.85 o
  19  18   3        2.03       30.64     26.21 o
 -21  19   3        1.41      -20.11     26.03 o
 -20  19   3        1.78      -41.65     41.65 o
 -19  19   3        2.42       55.49     23.72 o
 -18  19   3        1.08       36.32     24.90 o
 -17  19   3       16.12       31.71     37.51 o
 -16  19   3       35.90       30.11     37.27 o
 -15  19   3        0.33        7.63     30.88 o
 -14  19   3        0.00        9.17     20.94 o
 -13  19   3       24.13        1.72     30.29 o
 -12  19   3       29.78       -6.63     31.23 o
 -11  19   3        0.13       12.90     18.46 o
 -10  19   3       23.37       24.61     27.03 o
  -9  19   3        4.94       20.59     17.69 o
  -8  19   3       24.69       31.06     17.51 o
  -7  19   3        4.37      -25.08     25.08 o
  -6  19   3      225.67      273.84     21.18 o
  -5  19   3       90.58      101.78     16.98 o
  -4  19   3      218.57      221.81     16.15 o
  -3  19   3       61.88       78.61     12.00 o
  -2  19   3       47.49       60.07     11.99 o
  -1  19   3      251.05      286.21     14.58 o
   0  19   3       12.84       11.40     17.82 o
   1  19   3       19.39       16.98     13.30 o
   2  19   3       14.52        0.92     20.73 o
   3  19   3      176.92      208.82     14.35 o
   4  19   3      108.73       91.35     12.78 o
   5  19   3       13.14       11.09     13.48 o
   6  19   3       44.03       33.54     17.63 o
   7  19   3       79.31        0.00     27.92 o
   8  19   3        0.02      -13.49     25.61 o
   9  19   3        4.22       14.14     24.14 o
  10  19   3        0.10       18.10     27.63 o
  11  19   3       15.01        8.52     27.98 o
  12  19   3        0.54      -10.71     30.29 o
  13  19   3        2.46      -31.41     31.41 o
  14  19   3        2.31       41.76     21.89 o
  15  19   3        1.66        0.00     35.08 o
  16  19   3        0.55       41.29     24.02 o
  17  19   3        4.85       48.09     26.32 o
  18  19   3        0.90        4.79     38.45 o
  19  19   3        0.38       27.57     25.26 o
 -20  20   3        0.68       -7.45     37.33 o
 -19  20   3        0.39       -4.73     37.51 o
 -18  20   3        1.73       -9.05     35.61 o
 -17  20   3        5.95       38.04     24.79 o
 -16  20   3        4.31      -14.49     35.38 o
 -15  20   3       31.75        5.92     33.60 o
 -14  20   3        0.25        1.89     29.52 o
 -13  20   3       37.28       61.76     21.89 o
 -12  20   3        0.65       -6.86     27.69 o
 -11  20   3       19.03       21.77     27.86 o
 -10  20   3        3.57      -11.24     26.86 o
  -9  20   3        0.00       -1.54     25.97 o
  -8  20   3        5.87       14.79     24.73 o
  -7  20   3      141.42      149.43     20.65 o
  -6  20   3        1.13      -24.67     24.67 o
  -5  20   3        6.98       20.68     13.16 o
  -4  20   3       13.70        7.35     13.73 o
  -3  20   3      253.26      275.08     23.10 o
  -2  20   3       95.92      124.51     13.01 o
  -1  20   3        6.42       29.34     12.11 o
   0  20   3       16.36        1.85     11.83 o
   1  20   3       10.91       -7.61     16.73 o
   2  20   3       43.53       66.63     12.04 o
   3  20   3      145.49      146.65     34.46 o
   4  20   3      152.58      150.73     15.17 o
   5  20   3        4.03       -6.89     16.13 o
   6  20   3       23.86       50.46     17.04 o
   7  20   3        8.47      -26.86     26.86 o
   8  20   3       25.74       18.63     24.37 o
   9  20   3        0.18      -22.83     29.28 o
  10  20   3        0.21       15.38     27.03 o
  11  20   3        4.17      -14.38     28.69 o
  12  20   3       31.50       27.69     30.52 o
  13  20   3        4.20       11.59     29.87 o
  14  20   3        0.73       28.69     34.19 o
  15  20   3        0.08      -25.56     37.21 o
  16  20   3       17.94       -4.50     35.38 o
  17  20   3        1.64        0.00     26.38 o
  18  20   3        0.01       -2.43     38.27 o
 -20  21   3        1.83      -22.95     39.22 o
 -19  21   3        0.68       17.04     38.75 o
 -18  21   3        0.73      -37.98     37.98 o
 -17  21   3        0.75        4.50     36.91 o
 -16  21   3        7.35      -21.30     31.89 o
 -15  21   3        2.24       28.51     32.42 o
 -14  21   3        1.64       30.47     21.00 o
 -13  21   3        0.01      -25.97     33.60 o
 -12  21   3       25.01       36.56     21.30 o
 -11  21   3        5.34       -5.21     28.75 o
 -10  21   3        3.40       11.71     26.21 o
  -9  21   3        7.98      -16.03     30.23 o
  -8  21   3       20.92       21.47     26.92 o
  -7  21   3       11.88       14.91     25.50 o
  -6  21   3       24.87       33.66     17.92 o
  -5  21   3        4.83       13.24     21.65 o
  -4  21   3        7.81       -9.18     18.63 o
  -3  21   3       47.02       73.99     13.28 o
  -2  21   3       27.51       41.06     15.03 o
  -1  21   3       38.59        6.68     17.36 o
   0  21   3       13.21        2.95     18.05 o
   1  21   3       20.91       30.73     17.30 o
   2  21   3       24.10       35.33     11.78 o
   3  21   3       72.72       92.99     13.96 o
   4  21   3        5.40       17.35     13.66 o
   5  21   3        6.59        5.02     17.17 o
   6  21   3        0.20       15.32     17.75 o
   7  21   3       13.44       35.26     17.75 o
   8  21   3        6.21      -17.81     30.52 o
   9  21   3        0.03      -13.61     27.21 o
  10  21   3        7.92       23.13     20.82 o
  11  21   3       11.74      -29.76     32.36 o
  12  21   3        4.13        7.63     31.65 o
  13  21   3        2.79       23.90     28.04 o
  14  21   3        0.03      -14.79     34.31 o
  15  21   3        7.37      -15.32     35.14 o
  16  21   3        0.71       25.32     24.96 o
  17  21   3        0.01       36.20     24.55 o
  18  21   3        0.26       27.57     35.73 o
 -19  22   3        0.16      -17.51     41.00 o
 -18  22   3        1.55       -7.22     36.62 o
 -17  22   3        0.02      -40.34     40.34 o
 -16  22   3        1.25       -2.19     35.67 o
 -15  22   3        0.02       31.53     33.96 o
 -14  22   3       12.42      -16.27     35.14 o
 -13  22   3        1.96        0.00     31.94 o
 -12  22   3        0.06      -26.32     33.13 o
 -11  22   3        1.18        5.44     27.15 o
 -10  22   3        0.35       39.16     18.87 o
  -9  22   3        0.74       32.60     18.58 o
  -8  22   3        9.92       -1.60     25.97 o
  -7  22   3        2.05        7.81     26.74 o
  -6  22   3        0.59      -25.67     25.67 o
  -5  22   3        0.04        7.47     17.55 o
  -4  22   3       18.73       13.36     13.86 o
  -3  22   3        2.28       18.32     13.61 o
  -2  22   3        1.30       -3.18     20.59 o
  -1  22   3       30.95       49.47     20.88 o
   0  22   3        2.05       19.16     17.71 o
   1  22   3        5.99        8.85     13.45 o
   2  22   3        9.01        3.90     19.58 o
   3  22   3        0.10      -17.25     17.25 o
   4  22   3       17.62       15.81     16.49 o
   5  22   3        2.22       -6.89     17.74 o
   6  22   3        0.95       -7.99     27.21 o
   7  22   3        0.02      -22.89     26.50 o
   8  22   3        3.80       30.41     19.05 o
   9  22   3        5.70       28.34     28.63 o
  10  22   3        0.12       24.02     27.57 o
  11  22   3        0.33      -29.58     29.58 o
  12  22   3        0.86      -32.54     32.54 o
  13  22   3        0.83       18.52     34.01 o
  14  22   3        3.65      -34.31     34.31 o
  15  22   3        2.01       27.09     35.02 o
  16  22   3        0.79      -38.45     38.45 o
  17  22   3        0.19        7.45     41.00 o
 -18  23   3        0.44       -4.97     38.75 o
 -17  23   3        3.60      -35.61     38.81 o
 -16  23   3        7.39       30.58     25.32 o
 -15  23   3        0.41      -32.60     36.68 o
 -14  23   3        0.38       35.79     24.55 o
 -13  23   3       25.07       17.92     31.47 o
 -12  23   3       21.97        7.81     33.72 o
 -11  23   3        1.57      -30.17     33.36 o
 -10  23   3        3.96       14.49     30.88 o
  -9  23   3        0.00      -10.47     28.34 o
  -8  23   3       29.30       15.08     27.39 o
  -7  23   3        4.30      -30.11     30.11 o
  -6  23   3        8.10       11.24     27.09 o
  -5  23   3        0.11      -17.68     17.68 o
  -4  23   3       16.56      -19.40     19.40 o
  -3  23   3        5.63       10.38     18.04 o
  -2  23   3        3.30       12.23     17.30 o
  -1  23   3        8.44        0.10     15.00 o
   0  23   3        5.65       29.63     12.40 o
   1  23   3       10.79       34.28     12.80 o
   2  23   3        4.85      -10.60     22.12 o
   3  23   3       34.19       22.80     19.73 o
   4  23   3        9.01       19.45     18.68 o
   5  23   3        0.01       -2.78     22.24 o
   6  23   3        0.67       -3.37     27.74 o
   7  23   3       33.72       -5.15     30.94 o
   8  23   3        0.33      -21.59     21.59 o
   9  23   3        0.00       -7.39     28.28 o
  10  23   3        1.98       -5.74     31.35 o
  11  23   3        2.69      -35.20     35.20 o
  12  23   3        0.10       -4.14     32.89 o
  13  23   3        8.03       -4.26     32.00 o
  14  23   3        2.06      -13.55     34.90 o
  15  23   3        4.21        4.67     37.15 o
  16  23   3        2.67       25.50     24.96 o
  17  23   3        0.87      -37.74     37.74 o
 -18  24   3        0.67        0.00     41.00 o
 -17  24   3        8.46       20.82     27.63 o
 -16  24   3        2.05      -32.71     39.10 o
 -15  24   3       12.16       50.52     25.85 o
 -14  24   3        0.59       40.34     23.90 o
 -13  24   3        6.20       28.93     31.77 o
 -12  24   3       17.28       38.57     22.83 o
 -11  24   3       53.37       59.81     23.31 o
 -10  24   3        5.48       28.34     31.18 o
  -9  24   3        0.65      -19.99     29.64 o
  -8  24   3        8.89       -8.76     28.51 o
  -7  24   3      105.63      122.22     21.83 o
  -6  24   3       12.20       40.46     19.94 o
  -5  24   3        0.84      -14.34     18.05 o
  -4  24   3       17.61       -5.61     18.75 o
  -3  24   3       37.34       38.31     14.25 o
  -2  24   3        9.78       16.99     15.62 o
  -1  24   3        5.07        5.99     16.97 o
   0  24   3       12.79        1.06     18.54 o
   1  24   3       19.51        0.05     20.39 o
   2  24   3       95.17       89.17     23.72 o
   3  24   3        4.84      -10.45     18.82 o
   4  24   3       37.70       40.76     29.08 o
   5  24   3       13.15       19.06     29.16 o
   6  24   3       62.44       19.29     32.89 o
   7  24   3        1.02      -31.94     31.94 o
   8  24   3        9.09        0.00     30.47 o
   9  24   3        0.03      -24.90     34.13 o
  10  24   3        0.04      -33.66     33.66 o
  11  24   3        0.15      -20.76     33.48 o
  12  24   3       28.61       12.96     35.43 o
  13  24   3        0.00      -15.44     34.49 o
  14  24   3        0.14       23.25     35.91 o
  15  24   3        0.25      -31.23     38.92 o
  16  24   3        4.73       22.54     37.51 o
 -17  25   3        2.01       12.60     36.97 o
 -16  25   3       15.75        9.64     38.63 o
 -15  25   3        0.51       13.96     36.44 o
 -14  25   3        2.08       72.23     24.08 o
 -13  25   3        3.76       32.18     23.90 o
 -12  25   3       24.69       10.53     36.80 o
 -11  25   3        1.27       16.33     32.12 o
 -10  25   3       33.20       37.39     25.44 o
  -9  25   3        3.37       22.78     22.07 o
  -8  25   3       23.57       73.12     20.70 o
  -7  25   3        6.47       27.69     21.59 o
  -6  25   3       62.65       55.43     23.54 o
  -5  25   3        7.47        8.35     42.21 o
  -4  25   3       11.38       11.64     24.85 o
  -3  25   3        7.34        8.99     20.30 o
  -2  25   3       41.76       53.83     13.97 o
  -1  25   3       29.16       30.85     14.85 o
   0  25   3        0.98      -10.85     18.31 o
   1  25   3       30.01       39.82     13.69 o
   2  25   3       22.98       11.33     20.12 o
   3  25   3       32.44       22.91     18.90 o
   4  25   3        0.02       -5.04     21.37 o
   5  25   3        0.04       -5.08     20.94 o
   6  25   3        7.88      -29.76     29.76 o
   7  25   3       36.78       75.42     21.95 o
   8  25   3        3.65       19.11     29.11 o
   9  25   3        7.39       66.79     22.95 o
  10  25   3        2.68        4.14     32.24 o
  11  25   3       29.03       30.17     37.09 o
  12  25   3        0.00       41.35     23.72 o
  13  25   3        1.22       43.30     24.55 o
  14  25   3        0.00      -24.02     35.02 o
  15  25   3        2.43      -40.76     40.76 o
 -16  26   3        0.59      -29.87     38.10 o
 -15  26   3        7.80       -4.79     39.28 o
 -14  26   3        0.83       14.02     34.84 o
 -13  26   3        1.68      -26.68     36.50 o
 -12  26   3        1.82      -26.27     37.92 o
 -11  26   3       19.04       -2.13     36.26 o
 -10  26   3        2.59       12.19     31.12 o
  -9  26   3        1.25        9.88     33.19 o
  -8  26   3        3.28       24.79     32.42 o
  -7  26   3       15.53        9.35     35.08 o
  -6  26   3        0.15       26.80     29.16 o
  -5  26   3       17.27       17.17     30.85 o
  -4  26   3        8.15       38.22     24.28 o
  -3  26   3       25.15       28.26     18.00 o
  -2  26   3       13.39        2.63     20.37 o
  -1  26   3        2.51       13.08     13.84 o
   0  26   3        0.85      -17.18     20.72 o
   1  26   3        8.74      -14.34     21.27 o
   2  26   3       22.24      -13.95     29.02 o
   3  26   3        4.03       23.59     16.31 o
   4  26   3        6.77        1.96     20.30 o
   5  26   3        5.77       19.15     21.08 o
   6  26   3       11.58        1.83     34.19 o
   7  26   3        6.90       31.06     34.84 o
   8  26   3       22.33       -2.01     24.25 o
   9  26   3        4.75      -34.01     34.01 o
  10  26   3        5.38       -1.06     23.25 o
  11  26   3        0.16      -37.62     37.62 o
  12  26   3        7.78      -39.63     39.63 o
  13  26   3        0.00       35.38     26.62 o
  14  26   3        0.38       -7.45     40.58 o
  15  26   3        0.74      -10.23     38.75 o
 -15  27   3        0.00        1.24     25.61 o
 -14  27   3        0.10      -19.34     37.80 o
 -13  27   3        3.32      -38.75     38.75 o
 -12  27   3        2.03      -20.47     34.55 o
 -11  27   3        0.00      -15.44     34.90 o
 -10  27   3        2.21       -2.13     30.58 o
  -9  27   3       17.16       17.51     23.25 o
  -8  27   3        2.11        5.97     33.25 o
  -7  27   3        0.45       19.52     32.30 o
  -6  27   3        2.24        3.73     21.65 o
  -5  27   3        9.40       -2.84     20.85 o
  -4  27   3        2.41       -1.77     21.73 o
  -3  27   3        3.61       15.35     17.06 o
  -2  27   3        0.69       -3.23     19.58 o
  -1  27   3       10.57      -22.41     22.41 o
   0  27   3        6.91       11.72     20.74 o
   1  27   3        0.11       22.04     22.24 o
   2  27   3        3.77      -20.91     20.91 o
   3  27   3       10.08      -22.67     22.67 o
   4  27   3        7.29       14.22     17.88 o
   5  27   3        0.01       -0.72     52.83 o
   6  27   3       11.89        9.64     32.65 o
   7  27   3       10.56      -34.25     34.25 o
   8  27   3        8.62       18.69     34.67 o
   9  27   3        0.20        6.45     36.03 o
  10  27   3        2.92       35.55     36.38 o
  11  27   3        2.98       13.90     26.68 o
  12  27   3        0.19        4.79     35.38 o
  13  27   3        0.04      -19.52     38.98 o
  14  27   3        1.39       55.13     27.74 o
 -14  28   3        0.14      -40.64     40.64 o
 -13  28   3        0.01        4.85     39.99 o
 -12  28   3        3.84      -14.14     39.16 o
 -11  28   3        0.00       16.03     39.34 o
 -10  28   3        5.13       17.63     33.84 o
  -9  28   3        0.29       23.66     34.84 o
  -8  28   3        6.74       14.55     36.03 o
  -7  28   3        0.62       -4.08     31.77 o
  -6  28   3        1.64       -7.81     31.83 o
  -5  28   3        0.40       17.51     17.45 o
  -4  28   3       11.44       22.37     25.17 o
  -3  28   3        0.00       -5.88     17.51 o
  -2  28   3        8.86       37.36     18.02 o
  -1  28   3        6.50       31.34     16.43 o
   0  28   3       31.19       32.50     18.94 o
   1  28   3        4.52        9.57     40.17 o
   2  28   3        0.73        3.56     26.03 o
   3  28   3       13.34        3.34     23.26 o
   4  28   3        0.15        1.77     26.68 o
   5  28   3        6.69       -7.96     22.64 o
   6  28   3        0.42      -22.12     32.00 o
   7  28   3        3.65       14.73     32.71 o
   8  28   3        0.07       -6.51     31.53 o
   9  28   3        4.83       34.78     24.31 o
  10  28   3        1.21      -16.15     37.86 o
  11  28   3        0.06       58.92     25.20 o
  12  28   3        0.93       -2.48     42.06 o
  13  28   3        1.10       12.78     41.53 o
 -13  29   3        0.06       -7.57     39.69 o
 -12  29   3        5.09       -7.34     42.18 o
 -11  29   3        0.83       19.05     40.11 o
 -10  29   3        0.38      -32.06     37.92 o
  -9  29   3        1.88       42.53     23.31 o
  -8  29   3        3.13      -35.97     35.97 o
  -7  29   3        3.12       12.72     31.65 o
  -6  29   3        3.67       16.27     33.96 o
  -5  29   3        1.95       12.67     24.31 o
  -4  29   3        0.94       24.26     18.05 o
  -3  29   3        5.93       30.66     15.92 o
  -2  29   3       12.22       -2.94     24.74 o
  -1  29   3        1.90       -5.94     23.95 o
   0  29   3        0.00       11.01     23.51 o
   1  29   3        9.38       -7.52     25.31 o
   2  29   3        4.92       -9.09     25.20 o
   3  29   3        2.92       24.49     23.95 o
   4  29   3        5.21        6.19     23.15 o
   5  29   3        1.11      -23.88     23.88 o
   6  29   3        0.90       10.47     31.59 o
   7  29   3        1.98      -19.76     36.68 o
   8  29   3        3.12       -6.74     36.74 o
   9  29   3        0.06       23.31     36.85 o
  10  29   3        0.16       11.95     37.03 o
  11  29   3        0.78       37.39     40.76 o
  12  29   3        0.08       -7.69     42.00 o
 -12  30   3        2.47        7.63     42.36 o
 -11  30   3        8.26        4.97     38.92 o
 -10  30   3        1.45       -7.16     34.78 o
  -9  30   3        0.88      -37.98     37.98 o
  -8  30   3        0.03       10.17     25.08 o
  -7  30   3        8.29       19.94     35.79 o
  -6  30   3        1.79       29.76     33.07 o
  -5  30   3        0.02       17.92     23.68 o
  -4  30   3        0.50       21.06     18.80 o
  -3  30   3        6.65      -17.77     24.41 o
  -2  30   3        0.07        3.34     24.15 o
  -1  30   3        4.76        5.25     17.58 o
   0  30   3        6.04       -6.37     24.92 o
   1  30   3        9.76      -10.38     43.36 o
   2  30   3       12.10       31.44     20.34 o
   3  30   3        2.33        3.48     19.47 o
   4  30   3        0.62        2.17     23.05 o
   5  30   3        0.34       50.32     22.95 o
   6  30   3        2.16      -34.78     34.78 o
   7  30   3        0.85       38.87     23.19 o
   8  30   3        1.20        2.37     35.38 o
   9  30   3        0.13        4.85     38.16 o
  10  30   3        0.02       29.81     28.04 o
  11  30   3        0.00      -14.20     28.87 o
 -11  31   3        0.90      -43.54     43.54 o
 -10  31   3        2.61      -37.98     37.98 o
  -9  31   3        4.97      -24.25     41.29 o
  -8  31   3        3.95        7.04     25.26 o
  -7  31   3        0.08        6.92     24.61 o
  -6  31   3        3.23      -34.49     34.49 o
  -5  31   3        3.39        4.11     25.35 o
  -4  31   3        3.28      -25.83     25.83 o
  -3  31   3        0.97       24.67     19.50 o
  -2  31   3        4.05      -24.13     26.72 o
  -1  31   3        5.96        1.11     24.34 o
   0  31   3        1.07       18.89     19.75 o
   1  31   3        0.46      -25.03     25.03 o
   2  31   3        5.85      -21.94     34.13 o
   3  31   3        5.03       -5.54     23.73 o
   4  31   3        0.24       20.11     17.46 o
   5  31   3        0.12       -4.73     24.74 o
   6  31   3        1.91        7.99     23.54 o
   7  31   3        1.09      -14.26     34.49 o
   8  31   3        0.00       19.46     37.33 o
   9  31   3        1.33       -7.57     36.20 o
  -9  32   3        0.00      -22.66     37.80 o
  -8  32   3        3.60      -39.10     39.40 o
  -7  32   3        2.79       12.01     38.10 o
  -6  32   3        2.72       18.46     35.97 o
  -5  32   3        0.00        4.02     20.80 o
  -4  32   3        9.39      -19.51     26.87 o
  -3  32   3       11.72       10.75     21.95 o
  -2  32   3        1.93       -4.93     26.18 o
  -1  32   3        1.68       -9.13     25.05 o
   0  32   3        7.31       10.37     24.12 o
   1  32   3        3.17       25.56     19.44 o
   2  32   3        0.10       13.38     20.48 o
   3  32   3        0.56       39.37     17.08 o
   4  32   3        5.66       19.51     20.12 o
   5  32   3        5.02      -23.22     26.27 o
   6  32   3        0.06        9.47     33.72 o
   7  32   3        0.63       -2.48     37.27 o
   8  32   3        2.16       25.26     38.92 o
  -7  33   3        0.47       35.02     40.34 o
  -6  33   3        0.63       58.98     24.31 o
  -5  33   3       12.50       44.74     21.56 o
  -4  33   3        5.61      -10.81     26.14 o
  -3  33   3        0.49       -0.65     24.62 o
  -2  33   3        0.18        3.56     26.08 o
  -1  33   3        6.14       -0.45     20.27 o
   0  33   3        3.64      -12.47     21.64 o
   1  33   3        2.18      -16.75     25.75 o
   2  33   3        1.06       -0.32     21.64 o
   3  33   3        1.52      -27.34     27.34 o
   4  33   3        1.94       27.35     20.57 o
   5  33   3        2.67       11.08     26.16 o
   6  33   3        3.45      -24.67     39.75 o
  -4  34   3        3.58      -15.61     43.72 o
  -3  34   3        0.25        7.63     25.99 o
  -2  34   3        0.20      -12.42     25.95 o
  -1  34   3        0.11       19.66     26.73 o
   0  34   3        4.49       12.29     27.15 o
   1  34   3        2.68      -28.07     28.07 o
   2  34   3        0.05       -5.28     41.17 o
   3  34   3        0.52      -25.08     39.52 o
 -24   0   4        0.21       22.01     38.10 o
 -23   0   4        5.40       29.52     39.40 o
 -22   0   4       10.06       -6.45     34.96 o
 -21   0   4        0.36      -18.52     32.42 o
 -20   0   4        1.50      -21.24     31.06 o
 -19   0   4        0.82       27.15     27.86 o
 -18   0   4      135.66      169.66     22.78 o
 -17   0   4       12.78       17.92     18.04 o
 -16   0   4       88.47      100.68     20.05 o
 -15   0   4       19.23       11.00     26.80 o
 -14   0   4       13.39        1.30     25.14 o
 -13   0   4       63.12       25.97     20.88 o
 -12   0   4      762.55      808.61     28.40 o
 -11   0   4        1.96      -21.53     21.53 o
 -10   0   4      297.28      264.31     17.63 o
  -9   0   4      248.52      255.32     17.81 o
  -8   0   4      904.85      888.89     24.02 o
  -7   0   4       69.32       63.00     12.19 o
  -6   0   4      170.91      167.29     13.13 o
  -5   0   4     3857.98     3815.39    107.87 o
  -4   0   4     1190.97     1478.86     67.59 o
  -3   0   4     1196.50     1295.16     32.57 o
  -2   0   4     8275.97     9371.46     56.30 o
  -1   0   4     6379.40     5847.03     70.93 o
   0   0   4     1163.97     1310.17     16.13 o
   1   0   4      299.93      253.78      9.01 o
   2   0   4       18.29       34.82      7.36 o
   3   0   4      171.27      193.37      9.56 o
   4   0   4      501.05      457.21     11.98 o
   5   0   4      276.80      273.22     13.43 o
   6   0   4       11.47       23.96     11.24 o
   7   0   4        5.25        1.77     16.33 o
   8   0   4        0.51      -11.00     19.58 o
   9   0   4     1184.63     1308.66     33.78 o
  10   0   4      306.73      371.86     23.07 o
  11   0   4      217.41      146.71     20.76 o
  12   0   4       46.40       52.59     17.16 o
  13   0   4       36.81       55.67     17.51 o
  14   0   4        4.09      -17.92     25.61 o
  15   0   4        1.11       -9.70     18.63 o
  16   0   4        5.23        3.37     29.34 o
  17   0   4        7.47      -30.47     30.47 o
  18   0   4        1.22      -13.67     32.77 o
  19   0   4        7.46      -36.97     36.97 o
  20   0   4        3.50       -2.19     35.85 o
  21   0   4        6.00       -7.04     36.56 o
  22   0   4        0.01       -4.85     38.10 o
 -24   1   4        0.50      -24.43     38.98 o
 -23   1   4        5.28       18.16     34.90 o
 -22   1   4        1.43       25.67     34.78 o
 -21   1   4        6.87      -34.55     34.55 o
 -20   1   4        1.03       17.39     31.23 o
 -19   1   4       25.93       37.15     21.95 o
 -18   1   4        0.04       25.50     27.74 o
 -17   1   4       66.64        7.81     30.82 o
 -16   1   4       11.43       13.13     18.69 o
 -15   1   4        3.84      -26.44     28.69 o
 -14   1   4       43.22       17.98     25.97 o
 -13   1   4     1054.79     1165.44     34.43 o
 -12   1   4       17.09       14.61     24.20 o
 -11   1   4      107.46      116.36     15.91 o
 -10   1   4        0.12       11.77     13.07 o
  -9   1   4     1549.55     1635.56     31.71 o
  -8   1   4      764.30      871.79     23.78 o
  -7   1   4       18.53       -1.54     16.74 o
  -6   1   4      191.08      188.47     14.08 o
  -5   1   4      472.51      388.31     11.89 o
  -4   1   4     2194.00     2377.70     37.98 o
  -3   1   4     1065.99     1145.14     16.21 o
  -2   1   4       15.85       21.63     10.51 o
  -1   1   4     2777.45     2935.61     23.09 o
   0   1   4      136.29      128.06      8.32 o
   1   1   4       21.23       44.09      6.90 o
   2   1   4     1013.96     1022.16     14.87 o
   3   1   4     1598.94     1876.82     20.18 o
   4   1   4       84.46      133.76      9.14 o
   5   1   4      112.98      134.99     10.50 o
   6   1   4      266.33      267.15     16.50 o
   7   1   4      201.73      245.32     16.50 o
   8   1   4      223.80      246.27     18.46 o
   9   1   4      134.39      132.27     21.65 o
  10   1   4       20.54       60.34     17.16 o
  11   1   4      105.31      112.34     18.99 o
  12   1   4        0.01      -25.26     25.26 o
  13   1   4       18.55       23.96     17.39 o
  14   1   4       59.43       73.95     18.46 o
  15   1   4        3.81      -25.85     26.32 o
  16   1   4        1.09       18.63     19.40 o
  17   1   4        0.03       -8.99     29.34 o
  18   1   4        7.92      -11.71     34.19 o
  19   1   4        4.78      -35.32     35.32 o
  20   1   4        0.10       22.12     32.36 o
  21   1   4        0.03       18.81     36.56 o
  22   1   4        0.04       36.56     37.56 o
 -24   2   4        0.05       17.16     36.09 o
 -23   2   4        1.13       25.08     34.78 o
 -22   2   4        1.52      -32.18     34.25 o
 -21   2   4        2.46       -2.07     32.24 o
 -20   2   4        2.36       32.95     33.13 o
 -19   2   4        1.32        1.83     30.58 o
 -18   2   4       20.09       18.75     28.57 o
 -17   2   4        0.97       -9.41     24.25 o
 -16   2   4       10.09      -20.53     27.03 o
 -15   2   4       81.48       76.73     21.59 o
 -14   2   4      129.03      112.10     19.29 o
 -13   2   4       43.73       58.92     18.16 o
 -12   2   4        0.69      -13.55     21.65 o
 -11   2   4      115.38      125.47     15.74 o
 -10   2   4       38.28       56.44     13.31 o
  -9   2   4      106.07       89.39     15.38 o
  -8   2   4      419.23      413.68     18.87 o
  -7   2   4      962.82     1032.40     23.66 o
  -6   2   4     1157.20     1208.92     24.20 o
  -5   2   4       20.52       24.90      7.88 o
  -4   2   4      214.95      308.62     12.19 o
  -3   2   4     4572.86     5187.38     48.95 o
  -2   2   4     3902.41     3873.49     26.56 o
  -1   2   4       19.21       24.38      8.17 o
   1   2   4      448.28      455.60     10.83 o
   2   2   4        3.10        3.93      8.98 o
   3   2   4      541.18      530.63     18.49 o
   4   2   4     1331.01     1558.11     22.01 o
   5   2   4      395.26      411.69     24.31 o
   6   2   4      497.31      413.98     19.05 o
   7   2   4      174.11      190.48     15.50 o
   8   2   4      157.58      205.10     17.92 o
   9   2   4      299.13      262.77     21.12 o
  10   2   4      138.48      165.64     18.34 o
  11   2   4        7.27       39.69     16.03 o
  12   2   4        8.02       -5.26     24.49 o
  13   2   4       11.07       -8.52     24.02 o
  14   2   4        0.06       26.21     17.57 o
  15   2   4        4.70       29.93     19.52 o
  16   2   4       23.37      -25.44     29.52 o
  17   2   4        4.18      -32.71     32.71 o
  18   2   4        2.35       -1.95     33.90 o
  19   2   4        3.81      -14.61     35.32 o
  20   2   4        2.44        4.44     32.71 o
  21   2   4        2.33       32.95     37.92 o
  22   2   4        0.06        8.58     25.97 o
 -24   3   4        0.84       28.28     26.21 o
 -23   3   4        0.21      -11.42     37.21 o
 -22   3   4        1.24      -34.49     36.68 o
 -21   3   4        0.12      -32.18     32.18 o
 -20   3   4       11.60      -13.61     32.24 o
 -19   3   4        6.20       18.22     31.47 o
 -18   3   4        0.42        5.92     18.93 o
 -17   3   4        0.07      -25.20     25.38 o
 -16   3   4       81.05       63.42     20.53 o
 -15   3   4        0.40        9.82     25.32 o
 -14   3   4        2.55       19.46     24.31 o
 -13   3   4      103.09      121.09     18.69 o
 -12   3   4       59.98       92.40     17.04 o
 -11   3   4       33.11       43.83     14.97 o
 -10   3   4        4.98       13.61     19.29 o
  -9   3   4      581.52      576.01     22.72 o
  -8   3   4      488.70      546.90     21.00 o
  -7   3   4       19.81       -3.14     16.45 o
  -6   3   4      138.74      159.66     13.43 o
  -5   3   4      207.50      292.09     17.63 o
  -4   3   4      515.35      607.37     13.36 o
  -3   3   4     3149.99     3304.51     84.21 o
  -2   3   4       18.04       49.93      8.80 o
  -1   3   4        2.15       -3.70     11.00 o
   0   3   4      608.81      623.94     12.07 o
   1   3   4      103.19       60.68     11.03 o
   2   3   4       45.62       27.62     11.74 o
   3   3   4      188.84      218.47      9.68 o
   4   3   4       15.90        4.02     11.80 o
   5   3   4      124.85      154.61     11.54 o
   6   3   4       40.56       29.58     13.13 o
   7   3   4      286.09      274.60     17.63 o
   8   3   4        0.09        9.94     20.23 o
   9   3   4       30.78       21.83     25.26 o
  10   3   4      246.45      218.82     21.06 o
  11   3   4       44.60       46.85     17.92 o
  12   3   4        9.80        1.30     23.78 o
  13   3   4        4.48      -10.00     25.61 o
  14   3   4        3.73      -12.07     26.03 o
  15   3   4        0.04       13.01     23.01 o
  16   3   4        6.56      -17.04     29.93 o
  17   3   4       11.47       26.32     21.12 o
  18   3   4        4.00       25.38     33.54 o
  19   3   4        0.52       -5.21     24.49 o
  20   3   4        0.16      -22.24     35.02 o
  21   3   4        0.38      -37.92     37.92 o
  22   3   4        0.18      -29.40     37.98 o
 -24   4   4        1.09       34.55     26.44 o
 -23   4   4        0.13      -37.86     37.86 o
 -22   4   4        1.52      -23.78     34.84 o
 -21   4   4       10.19       20.82     35.91 o
 -20   4   4       10.09        3.90     35.61 o
 -19   4   4        0.02        9.17     21.41 o
 -18   4   4       27.98       30.76     19.88 o
 -17   4   4        0.56       12.72     26.44 o
 -16   4   4        2.23      -26.74     26.98 o
 -15   4   4       24.79       22.66     18.04 o
 -14   4   4      157.62      149.96     19.99 o
 -13   4   4        1.69      -22.24     25.14 o
 -12   4   4      281.40      294.13     20.76 o
 -11   4   4       65.66       57.86     15.38 o
 -10   4   4      374.47      370.32     19.23 o
  -9   4   4      168.63      158.07     16.27 o
  -8   4   4      999.19     1023.41     25.85 o
  -7   4   4       13.79       25.38     11.83 o
  -6   4   4      233.31      280.99     15.38 o
  -5   4   4      532.83      555.10     12.76 o
  -4   4   4     1491.42     1366.23     50.52 o
  -3   4   4      273.05      396.54     11.65 o
  -2   4   4      245.19      239.18     18.22 o
  -1   4   4     4811.51     5167.69     88.59 o
   0   4   4        0.14        3.97      7.15 o
   1   4   4        1.17        5.34      6.63 o
   2   4   4       53.36       77.30      7.78 o
   3   4   4       86.57      106.79      8.21 o
   4   4   4       47.66       40.92     10.35 o
   5   4   4      966.68     1125.69     37.62 o
   6   4   4       81.81       55.49     13.78 o
   7   4   4       30.92       52.89     13.31 o
   8   4   4       57.27       39.16     15.91 o
   9   4   4      522.70      608.48     26.32 o
  10   4   4        2.53       -5.74     23.13 o
  11   4   4       25.52       31.53     17.10 o
  12   4   4       29.65       10.77     24.25 o
  13   4   4        2.07       -8.64     25.85 o
  14   4   4        1.10      -19.76     27.57 o
  15   4   4        9.42        8.22     20.35 o
  16   4   4        6.88       13.72     28.63 o
  17   4   4        2.48       -7.34     30.47 o
  18   4   4        0.08      -13.72     31.12 o
  19   4   4        0.15        2.13     32.24 o
  20   4   4        0.10      -15.68     35.85 o
  21   4   4        0.02      -33.19     39.28 o
  22   4   4        0.32       77.55     24.79 o
 -24   5   4        0.41      -32.24     38.87 o
 -23   5   4        5.39       18.46     35.91 o
 -22   5   4        0.03      -15.26     33.25 o
 -21   5   4        0.06      -36.85     36.85 o
 -20   5   4        6.67       13.78     31.71 o
 -19   5   4       22.66       48.09     21.00 o
 -18   5   4        1.35        0.00     30.41 o
 -17   5   4       35.38        0.00     29.11 o
 -16   5   4        1.23       12.01     25.56 o
 -15   5   4       96.48      120.92     20.47 o
 -14   5   4       19.99       17.87     16.68 o
 -13   5   4      404.93      443.14     24.20 o
 -12   5   4        9.06       19.88     23.60 o
 -11   5   4        6.40        4.38     20.11 o
 -10   5   4      327.73      336.07     19.46 o
  -9   5   4      723.48      734.25     24.14 o
  -8   5   4      128.84      170.96     15.97 o
  -7   5   4      489.05      518.57     19.58 o
  -6   5   4       84.61       75.01     13.07 o
  -5   5   4       11.95        5.54     10.79 o
  -4   5   4      402.11      338.80     22.54 o
  -3   5   4      156.55      162.99     17.78 o
  -2   5   4     1713.61     1646.26    115.83 o
  -1   5   4      123.58      123.21     16.89 o
   0   5   4      660.06      599.77     12.57 o
   1   5   4       21.31       31.14      7.23 o
   2   5   4      397.96      440.02     17.72 o
   3   5   4       75.30       68.77      9.11 o
   4   5   4      243.42      250.04     10.62 o
   5   5   4        2.87       -9.98     12.42 o
   6   5   4      350.04      422.02     18.87 o
   7   5   4       36.82       58.80     13.90 o
   8   5   4      365.52      474.08     22.12 o
   9   5   4        3.52       17.92     22.78 o
  10   5   4       33.39       44.43     17.21 o
  11   5   4        0.25       10.23     24.31 o
  12   5   4        2.16       -2.72     24.85 o
  13   5   4        5.81      -15.97     25.44 o
  14   5   4       28.45       58.27     18.40 o
  15   5   4        5.76       18.99     19.94 o
  16   5   4        1.03       21.65     19.76 o
  17   5   4        4.76       40.52     20.11 o
  18   5   4       11.35      -15.79     33.42 o
  19   5   4        3.69        0.00     34.43 o
  20   5   4        0.02      -37.80     37.80 o
  21   5   4        0.32       17.87     25.20 o
  22   5   4        0.15      -27.21     39.34 o
 -24   6   4        0.01      -37.51     38.45 o
 -23   6   4        1.08       32.60     34.84 o
 -22   6   4        8.67        8.76     35.55 o
 -21   6   4        0.92       23.25     23.25 o
 -20   6   4        0.06      -15.79     34.72 o
 -19   6   4        1.90      -32.71     32.71 o
 -18   6   4       43.33        6.98     32.12 o
 -17   6   4        2.23      -16.21     26.98 o
 -16   6   4        5.72      -26.27     26.27 o
 -15   6   4       16.46       20.29     29.34 o
 -14   6   4      201.22      172.68     20.70 o
 -13   6   4       41.87       15.26     17.45 o
 -12   6   4      237.19      188.00     20.53 o
 -11   6   4       22.65      -21.30     21.89 o
 -10   6   4      185.35      197.94     17.69 o
  -9   6   4      106.06      141.15     16.27 o
  -8   6   4     1282.22     1297.24     29.11 o
  -7   6   4      478.06      528.15     20.17 o
  -6   6   4       77.04       94.77     13.25 o
  -5   6   4      449.40      425.46     18.19 o
  -4   6   4        7.89        5.99      8.38 o
  -3   6   4        0.56        7.11      8.37 o
  -2   6   4        3.54       -1.85      8.11 o
  -1   6   4       24.20       -5.41     10.16 o
   0   6   4       31.59       32.72      7.22 o
   1   6   4       11.48       17.16     10.26 o
   2   6   4        0.02        5.60      8.66 o
   3   6   4        0.05        8.24     10.53 o
   4   6   4      327.85      316.14     11.86 o
   5   6   4      729.92      704.80     15.56 o
   6   6   4        7.78       10.17     18.63 o
   7   6   4       40.72       37.80     14.55 o
   8   6   4      151.78      135.00     17.51 o
   9   6   4       41.01       54.25     16.74 o
  10   6   4        6.69        4.73     21.12 o
  11   6   4       10.55       33.72     16.86 o
  12   6   4       57.33       48.92     17.63 o
  13   6   4       29.87       52.95     18.69 o
  14   6   4        0.34      -20.17     26.56 o
  15   6   4        8.81        1.66     27.80 o
  16   6   4        5.69       -5.32     29.28 o
  17   6   4       12.98       21.41     22.07 o
  18   6   4        0.00      -35.32     35.32 o
  19   6   4        0.42       34.19     35.73 o
  20   6   4        2.33       15.74     33.60 o
  21   6   4        0.38      -21.65     40.11 o
  22   6   4        0.03      -37.39     41.59 o
 -24   7   4        3.24       12.60     38.45 o
 -23   7   4        0.56      -34.72     34.72 o
 -22   7   4        0.22        0.00     35.14 o
 -21   7   4        8.85      -17.04     35.67 o
 -20   7   4       33.17       49.81     22.78 o
 -19   7   4        0.09       23.60     21.95 o
 -18   7   4        1.62        5.26     29.40 o
 -17   7   4       39.01       59.87     20.11 o
 -16   7   4      130.82      124.11     21.65 o
 -15   7   4       11.66      -22.07     27.09 o
 -14   7   4        0.20        6.80     23.60 o
 -13   7   4       51.27       43.36     18.34 o
 -12   7   4      345.67      323.35     21.65 o
 -11   7   4        3.88        4.50     20.94 o
 -10   7   4       81.86      116.01     16.39 o
  -9   7   4      281.86      292.77     20.65 o
  -8   7   4     2044.50     2123.30     36.32 o
  -7   7   4        2.19       12.19     17.81 o
  -6   7   4       16.98       32.71     12.90 o
  -5   7   4      244.96      221.78     10.28 o
  -4   7   4      388.17      352.40     14.88 o
  -3   7   4     1282.18     1309.50     43.78 o
  -2   7   4       20.72       43.78      7.92 o
  -1   7   4       10.34       -9.43     13.87 o
   0   7   4      209.84      256.28     21.77 o
   1   7   4       42.08       37.78     11.48 o
   2   7   4      422.88      511.86     13.07 o
   3   7   4      604.72      608.46     15.17 o
   4   7   4      421.01      475.02     13.26 o
   5   7   4       14.79        5.89     17.89 o
   6   7   4        3.21      -13.25     19.94 o
   7   7   4      915.71      920.71     27.63 o
   8   7   4       33.79       19.76     16.56 o
   9   7   4        4.76       -2.31     20.53 o
  10   7   4        0.49        6.03     22.78 o
  11   7   4      149.60      184.86     20.70 o
  12   7   4        7.20       -1.42     17.57 o
  13   7   4       33.76       49.99     18.75 o
  14   7   4       15.21       49.57     18.34 o
  15   7   4       24.18       51.64     18.81 o
  16   7   4       14.41       14.32     29.58 o
  17   7   4        8.02       43.24     20.29 o
  18   7   4        0.92      -35.61     35.61 o
  19   7   4        5.86      -32.36     35.26 o
  20   7   4        1.04       38.57     23.54 o
  21   7   4        0.65      -12.13     38.10 o
  22   7   4        0.30        0.00     38.39 o
 -24   8   4        1.44       54.66     23.96 o
 -23   8   4        0.40      -33.19     37.03 o
 -22   8   4        3.89       41.41     23.78 o
 -21   8   4       24.44       53.89     25.08 o
 -20   8   4        4.75        8.05     34.43 o
 -19   8   4       16.29      -17.21     30.52 o
 -18   8   4        1.45       -3.55     32.95 o
 -17   8   4       50.32      -16.92     31.12 o
 -16   8   4        9.27       61.88     18.93 o
 -15   8   4      268.00      205.81     24.67 o
 -14   8   4        1.57       -6.98     25.08 o
 -13   8   4      215.34      263.42     22.12 o
 -12   8   4        0.78        6.21     24.08 o
 -11   8   4      616.78      622.50     26.15 o
 -10   8   4       48.01       82.46     14.67 o
  -9   8   4      196.63      238.22     18.34 o
  -8   8   4       67.67       14.38     21.89 o
  -7   8   4     1219.11     1349.89     29.81 o
  -6   8   4      461.63      510.70     20.11 o
  -5   8   4       27.68        8.95      9.28 o
  -4   8   4      256.39      236.36     25.08 o
  -3   8   4     1713.47     1903.04    108.14 o
  -2   8   4     1419.70     1385.44    107.04 o
  -1   8   4        0.87       -6.79     14.91 o
   0   8   4      181.18      136.54     14.46 o
   1   8   4        0.07      -10.30     10.30 o
   2   8   4     1332.95     1329.21     54.57 o
   3   8   4       17.78       25.68     23.49 o
   4   8   4       77.37       91.62     17.95 o
   5   8   4       12.13       19.86     10.36 o
   6   8   4      846.31      939.64     26.80 o
   7   8   4        6.01        2.07     15.91 o
   8   8   4      422.79      396.29     22.24 o
   9   8   4       16.06       14.08     21.53 o
  10   8   4      161.12      167.06     20.05 o
  11   8   4       65.34       40.40     19.88 o
  12   8   4      169.37      178.95     21.59 o
  13   8   4        0.03      -18.22     26.27 o
  14   8   4        0.45       -6.39     27.51 o
  15   8   4        1.68      -30.23     30.23 o
  16   8   4       39.53       16.33     32.83 o
  17   8   4        0.65       13.55     32.60 o
  18   8   4        1.09       -6.09     35.14 o
  19   8   4        0.16        8.70     34.90 o
  20   8   4        5.63      -37.21     37.21 o
  21   8   4        1.64      -42.71     42.71 o
 -23   9   4        0.88       -4.85     38.87 o
 -22   9   4        1.53      -22.66     34.78 o
 -21   9   4        6.29        8.76     33.66 o
 -20   9   4       45.22       86.78     23.07 o
 -19   9   4        3.69      -31.06     36.62 o
 -18   9   4        2.83       14.49     19.46 o
 -17   9   4        7.22        6.86     25.85 o
 -16   9   4      136.01      129.91     23.84 o
 -15   9   4        9.65      -16.80     28.28 o
 -14   9   4       53.07       56.08     18.81 o
 -13   9   4       17.38      -25.38     25.38 o
 -12   9   4      576.06      688.58     28.57 o
 -11   9   4       16.20       -7.10     23.01 o
 -10   9   4      242.69      272.30     19.88 o
  -9   9   4       45.75       47.56     16.21 o
  -8   9   4      401.25      453.61     21.95 o
  -7   9   4      418.29      417.05     20.05 o
  -6   9   4      927.34      996.61     26.68 o
  -5   9   4       84.26       83.21     17.13 o
  -4   9   4       37.65       54.69      8.63 o
  -3   9   4      583.88      546.39     13.57 o
  -2   9   4     1566.98     1545.61    115.30 o
  -1   9   4      151.26      152.34     16.48 o
   0   9   4       83.47       73.40     10.74 o
   1   9   4      426.01      411.98     12.38 o
   2   9   4       88.19       84.20      9.94 o
   3   9   4      379.56      404.62     13.23 o
   4   9   4      693.70      665.98     15.73 o
   5   9   4        3.92       20.00     10.85 o
   6   9   4        8.42       15.14     20.82 o
   7   9   4      955.75      959.58     29.93 o
   8   9   4        5.96       16.86     21.83 o
   9   9   4        2.23      -22.83     22.83 o
  10   9   4        1.78        2.54     23.72 o
  11   9   4      187.97      183.98     21.18 o
  12   9   4        8.37       18.93     27.39 o
  13   9   4       32.01       37.86     18.58 o
  14   9   4        7.89      -30.17     30.17 o
  15   9   4       18.95       34.01     20.88 o
  16   9   4        0.41       11.06     31.65 o
  17   9   4       21.78       57.91     22.66 o
  18   9   4        0.06      -34.61     34.61 o
  19   9   4        3.40       26.50     35.02 o
  20   9   4        2.04      -23.19     35.61 o
  21   9   4        1.40       17.33     32.71 o
 -23  10   4        0.35      -39.34     41.00 o
 -22  10   4        0.17       18.34     36.97 o
 -21  10   4        5.58       37.62     25.91 o
 -20  10   4        4.19       -8.28     35.67 o
 -19  10   4       15.45      -27.57     36.97 o
 -18  10   4        0.38      -12.90     30.88 o
 -17  10   4       47.37       49.04     22.66 o
 -16  10   4        1.91        9.88     26.44 o
 -15  10   4        4.82      -27.09     27.09 o
 -14  10   4       42.00        0.00     26.62 o
 -13  10   4       13.84      -11.06     24.79 o
 -12  10   4       14.10       24.49     25.08 o
 -11  10   4      314.12      330.74     22.36 o
 -10  10   4       43.56       57.74     15.85 o
  -9  10   4      137.43      151.85     17.75 o
  -8  10   4      243.48      262.06     18.81 o
  -7  10   4      372.72      376.59     20.59 o
  -6  10   4       33.09       73.59     14.43 o
  -5  10   4      160.26      155.82     20.32 o
  -4  10   4      111.08      105.50      9.44 o
  -3  10   4       13.56       35.13     22.83 o
  -2  10   4      104.52      101.37     10.37 o
  -1  10   4     1089.71     1136.26     34.25 o
   0  10   4       94.30       90.57     11.09 o
   1  10   4        7.44      -12.44     12.44 o
   2  10   4      172.90      192.95     10.73 o
   3  10   4      387.56      388.13     27.89 o
   4  10   4       11.76        8.68     14.01 o
   5  10   4      163.05      150.41     12.23 o
   6  10   4      169.70      201.19     18.52 o
   7  10   4       34.12       22.89     23.49 o
   8  10   4      110.16       85.95     18.28 o
   9  10   4       29.38       69.92     16.62 o
  10  10   4      109.46      122.87     19.05 o
  11  10   4        4.80      -22.54     22.54 o
  12  10   4       10.11       -7.34     27.69 o
  13  10   4        1.83      -12.60     25.85 o
  14  10   4        0.26       -4.97     27.09 o
  15  10   4        0.46        0.00     31.35 o
  16  10   4       15.07       20.65     32.12 o
  17  10   4        0.98      -23.96     32.77 o
  18  10   4        1.16       20.94     34.31 o
  19  10   4        0.14       22.36     32.71 o
  20  10   4        3.29      -41.47     41.47 o
  21  10   4        0.22       25.02     37.62 o
 -23  11   4        0.02       26.15     26.50 o
 -22  11   4        0.01       18.58     40.82 o
 -21  11   4        3.46       24.67     37.62 o
 -20  11   4        0.57      -37.45     37.45 o
 -19  11   4        1.92        6.03     21.65 o
 -18  11   4        0.81      -33.60     33.60 o
 -17  11   4        0.81      -12.48     31.47 o
 -16  11   4        0.94      -16.80     28.87 o
 -15  11   4        0.37       15.91     26.32 o
 -14  11   4       11.78        8.93     26.50 o
 -13  11   4       18.41      -27.21     27.21 o
 -12  11   4        0.43       21.18     23.54 o
 -11  11   4        6.41       30.70     15.56 o
 -10  11   4       89.27       93.88     17.45 o
  -9  11   4       84.16       97.84     17.51 o
  -8  11   4        0.00        7.51     20.17 o
  -7  11   4       20.97       54.72     14.61 o
  -6  11   4        5.85       11.36     13.72 o
  -5  11   4      142.55      137.82     10.90 o
  -4  11   4      385.57      414.89     22.48 o
  -3  11   4        0.03        7.86     11.29 o
  -2  11   4       75.46       61.48      9.56 o
  -1  11   4       14.31        2.52     11.83 o
   0  11   4       15.37       15.72      8.17 o
   1  11   4        0.01       -9.66     11.96 o
   2  11   4        0.00        4.16     12.23 o
   3  11   4       75.33       82.81     10.21 o
   4  11   4       59.89       57.56     10.67 o
   5  11   4      158.94      182.45     12.78 o
   6  11   4       91.79      113.11     17.75 o
   7  11   4        0.00       15.20     15.56 o
   8  11   4       36.99       35.38     16.27 o
   9  11   4       40.70       16.56     23.84 o
  10  11   4        5.23       18.69     21.53 o
  11  11   4        0.09      -24.79     24.79 o
  12  11   4        5.01       22.54     24.02 o
  13  11   4        0.00       20.94     27.98 o
  14  11   4        8.07       26.21     19.99 o
  15  11   4        3.96       21.71     30.41 o
  16  11   4        1.06       -5.74     34.19 o
  17  11   4        0.97       -8.10     33.42 o
  18  11   4        3.59      -37.03     37.03 o
  19  11   4        0.02       15.91     36.50 o
  20  11   4        0.00      -21.41     38.92 o
  21  11   4        0.24       35.49     35.85 o
 -23  12   4        0.39       10.12     27.74 o
 -22  12   4        0.57        9.47     36.85 o
 -21  12   4        6.37        4.56     41.53 o
 -20  12   4        4.09       25.67     34.01 o
 -19  12   4        2.57       18.34     25.08 o
 -18  12   4        3.47       17.21     31.23 o
 -17  12   4        9.48      -16.39     31.71 o
 -16  12   4        0.43      -27.86     27.86 o
 -15  12   4       30.85       50.99     19.34 o
 -14  12   4        6.76       27.80     18.63 o
 -13  12   4       42.96       -8.70     27.33 o
 -12  12   4        6.43      -19.11     24.43 o
 -11  12   4       86.20       94.41     18.52 o
 -10  12   4       36.26       13.43     23.37 o
  -9  12   4      241.89      217.64     20.41 o
  -8  12   4       72.45      126.71     18.28 o
  -7  12   4        5.76       10.59     22.18 o
  -6  12   4      192.55      172.50     17.63 o
  -5  12   4       18.11      -13.74     13.74 o
  -4  12   4      142.71      154.48     18.81 o
  -3  12   4      143.14      165.83     10.90 o
  -2  12   4       14.01        6.45     12.82 o
  -1  12   4       22.58       28.65     15.53 o
   0  12   4        9.74        6.85     12.79 o
   1  12   4       10.15        1.85     14.64 o
   2  12   4      135.51      153.17     11.92 o
   3  12   4        3.02       -4.43     14.56 o
   4  12   4        1.33       -6.42     14.05 o
   5  12   4      448.96      447.06     16.95 o
   6  12   4       36.89       76.25     16.56 o
   7  12   4        8.09       16.39     21.30 o
   8  12   4       32.11       20.47     16.39 o
   9  12   4       15.90       34.84     16.62 o
  10  12   4        0.99       19.52     16.68 o
  11  12   4        8.51        7.28     25.26 o
  12  12   4       45.19       49.34     20.05 o
  13  12   4        0.70      -27.63     27.63 o
  14  12   4        0.57        0.00     31.18 o
  15  12   4        2.50      -27.51     30.64 o
  16  12   4        6.21       21.41     24.25 o
  17  12   4        0.03       25.79     24.55 o
  18  12   4        0.00      -39.22     39.22 o
  19  12   4        0.09      -34.61     38.51 o
  20  12   4        0.31       -9.64     37.09 o
  21  12   4        0.60      -38.51     39.04 o
 -23  13   4        0.24      -15.38     43.07 o
 -22  13   4        0.03       14.38     37.15 o
 -21  13   4        6.70        6.98     39.99 o
 -20  13   4       30.87       17.45     38.27 o
 -19  13   4        0.45        4.14     34.31 o
 -18  13   4        0.13       11.71     30.64 o
 -17  13   4        2.96      -32.24     32.24 o
 -16  13   4       74.55       65.90     24.31 o
 -15  13   4       10.18       34.01     19.46 o
 -14  13   4        8.95        0.00     29.58 o
 -13  13   4        0.03       22.42     25.50 o
 -12  13   4      165.55      141.92     21.59 o
 -11  13   4       43.04       49.45     19.40 o
 -10  13   4      204.22      184.63     21.77 o
  -9  13   4        1.75        0.00     24.43 o
  -8  13   4      866.39      870.72     30.29 o
  -7  13   4      888.07      950.05     29.99 o
  -6  13   4       22.49       50.11     17.69 o
  -5  13   4        0.35       22.87     11.36 o
  -4  13   4      165.06      150.98     11.65 o
  -3  13   4      211.76      224.76     12.55 o
  -2  13   4      400.47      482.39     15.18 o
  -1  13   4      230.82      273.05     12.30 o
   0  13   4       53.28       66.48     10.18 o
   1  13   4      292.22      309.47     13.28 o
   2  13   4      345.73      384.31     14.61 o
   3  13   4      417.15      463.86     15.66 o
   4  13   4       15.97       33.58     11.10 o
   5  13   4       83.01       96.39     21.95 o
   6  13   4       58.49       95.77     17.04 o
   7  13   4      257.06      266.32     21.77 o
   8  13   4       10.49       23.07     24.55 o
   9  13   4       12.63       21.71     23.66 o
  10  13   4        1.59       18.69     24.14 o
  11  13   4      158.42      120.09     22.36 o
  12  13   4        0.26      -18.99     28.75 o
  13  13   4        7.54       36.26     19.70 o
  14  13   4        2.27       24.20     21.18 o
  15  13   4       13.46       25.32     21.83 o
  16  13   4        5.23      -33.36     33.36 o
  17  13   4       16.11        8.40     39.81 o
  18  13   4        0.07       22.07     24.20 o
  19  13   4        3.57      -18.75     33.84 o
  20  13   4        0.82        6.15     27.33 o
 -22  14   4        0.00        9.76     33.07 o
 -21  14   4       17.69       30.70     39.75 o
 -20  14   4       14.90       92.23     26.92 o
 -19  14   4        9.51      -18.99     37.03 o
 -18  14   4        8.61      -29.93     36.09 o
 -17  14   4       35.10       27.63     23.90 o
 -16  14   4        9.20       27.03     32.83 o
 -15  14   4       54.70       44.31     22.24 o
 -14  14   4        0.97        9.76     26.21 o
 -13  14   4       20.87        6.15     20.29 o
 -12  14   4        1.17        4.38     25.97 o
 -11  14   4      429.90      472.66     26.44 o
 -10  14   4        5.43       -1.30     17.51 o
  -9  14   4       53.78       11.42     28.34 o
  -8  14   4       35.06       30.76     18.93 o
  -7  14   4      817.81      878.65     29.99 o
  -6  14   4     1034.55     1124.09     32.18 o
  -5  14   4        2.43      -15.43     15.43 o
  -4  14   4        7.17        3.32     23.96 o
  -3  14   4     1011.94      987.51     21.89 o
  -2  14   4      958.19      853.49     19.73 o
  -1  14   4      136.41      133.55     14.11 o
   0  14   4      113.33      113.34     22.80 o
   1  14   4      228.04      253.84     18.46 o
   2  14   4      329.24      320.66     26.98 o
   3  14   4      121.36      149.04     12.44 o
   4  14   4      602.67      600.45     19.85 o
   5  14   4       10.53       18.12     13.10 o
   6  14   4      415.18      480.23     24.43 o
   7  14   4       61.85       10.12     18.40 o
   8  14   4      195.19      198.12     20.23 o
   9  14   4       10.10      -21.06     26.74 o
  10  14   4       72.87       64.42     19.40 o
  11  14   4        0.65       23.96     17.75 o
  12  14   4       66.19       85.36     20.94 o
  13  14   4        1.96      -20.76     28.45 o
  14  14   4        0.01       25.67     28.16 o
  15  14   4        2.80       13.43     29.05 o
  16  14   4       33.01       56.79     26.56 o
  17  14   4        0.11      -30.05     37.03 o
  18  14   4        0.09       -6.74     36.68 o
  19  14   4        0.00        4.73     37.33 o
  20  14   4        1.70      -12.48     34.67 o
 -22  15   4        0.29        0.00     40.76 o
 -21  15   4        1.19       16.86     38.27 o
 -20  15   4       17.35       23.78     28.10 o
 -19  15   4        6.91      -38.75     40.46 o
 -18  15   4        0.06       38.75     24.67 o
 -17  15   4       10.28       25.38     23.25 o
 -16  15   4       55.61       60.93     24.14 o
 -15  15   4        0.51       -1.77     28.04 o
 -14  15   4        2.23       13.43     26.44 o
 -13  15   4       20.36       27.03     27.45 o
 -12  15   4      121.07      117.60     21.47 o
 -11  15   4       52.37       20.05     20.41 o
 -10  15   4       45.77       49.63     19.05 o
  -9  15   4      149.84      138.90     20.35 o
  -8  15   4      338.19      358.07     24.37 o
  -7  15   4       47.60       84.83     18.10 o
  -6  15   4      109.57      111.51     19.52 o
  -5  15   4      185.00      134.77     13.13 o
  -4  15   4      184.01      179.42     12.68 o
  -3  15   4       55.43       50.14     11.08 o
  -2  15   4      151.21      183.24     12.58 o
  -1  15   4      376.39      372.89     31.03 o
   0  15   4       20.27       18.41     12.11 o
   1  15   4       18.34        2.47     15.01 o
   2  15   4      247.27      284.31     14.56 o
   3  15   4       33.64       18.74     13.43 o
   4  15   4       90.64      127.21     23.60 o
   5  15   4      174.36      164.74     14.04 o
   6  15   4        8.10      -19.05     26.80 o
   7  15   4      323.06      334.94     23.54 o
   8  15   4        7.53        2.78     25.79 o
   9  15   4        0.01        2.90     23.96 o
  10  15   4        0.14       26.80     17.98 o
  11  15   4       50.01      -17.51     30.52 o
  12  15   4        0.93      -13.37     29.76 o
  13  15   4       13.65      -32.65     32.65 o
  14  15   4        8.11        5.62     31.06 o
  15  15   4        7.64        9.82     31.47 o
  16  15   4       11.61        4.14     36.74 o
  17  15   4       15.22       32.89     36.62 o
  18  15   4        0.00       36.68     37.09 o
  19  15   4        5.60      -14.49     37.86 o
  20  15   4        0.26      -43.54     43.54 o
 -22  16   4        0.74       20.23     38.33 o
 -21  16   4        0.56        0.00     26.86 o
 -20  16   4        0.13       -4.61     37.03 o
 -19  16   4        1.89        8.81     36.80 o
 -18  16   4        3.99        0.00     35.85 o
 -17  16   4        1.52       10.00     31.35 o
 -16  16   4        0.30      -11.36     29.76 o
 -15  16   4        8.63       -5.38     30.70 o
 -14  16   4       24.75      -31.35     31.35 o
 -13  16   4        5.53       61.52     18.34 o
 -12  16   4        1.09       -6.21     24.96 o
 -11  16   4        0.77        2.96     24.43 o
 -10  16   4        0.01       12.90     24.43 o
  -9  16   4        3.01        9.58     25.79 o
  -8  16   4       93.01      100.21     20.17 o
  -7  16   4       58.93       84.24     17.92 o
  -6  16   4       97.37      139.49     18.40 o
  -5  16   4        1.58       14.44     15.79 o
  -4  16   4       15.47       -1.85     14.69 o
  -3  16   4       83.27       67.72     23.01 o
  -2  16   4      190.46      209.56     13.26 o
  -1  16   4       36.53       16.89     12.91 o
   0  16   4       38.91       21.16     15.65 o
   1  16   4       15.68        6.93     15.37 o
   2  16   4        0.33      -16.13     24.70 o
   3  16   4        1.14       18.33     18.63 o
   4  16   4      264.98      259.34     31.38 o
   5  16   4       63.29       47.16     13.17 o
   6  16   4      123.17      154.69     19.17 o
   7  16   4       15.67       13.67     17.57 o
   8  16   4        3.58       18.63     23.84 o
   9  16   4       27.20       -9.05     25.26 o
  10  16   4       18.27       17.39     18.87 o
  11  16   4        1.89       13.13     26.80 o
  12  16   4        5.34        0.00     28.34 o
  13  16   4        0.64       16.45     29.87 o
  14  16   4        1.05        9.64     29.87 o
  15  16   4        0.39       12.07     30.41 o
  16  16   4        7.74       -6.39     34.67 o
  17  16   4        0.35      -36.14     36.14 o
  18  16   4        3.20       -2.37     37.03 o
  19  16   4        0.80      -41.53     41.53 o
 -21  17   4        0.02      -26.98     38.57 o
 -20  17   4        0.70       28.40     37.09 o
 -19  17   4        3.39      -11.24     40.23 o
 -18  17   4        0.82        0.00     32.77 o
 -17  17   4        0.30       16.45     31.94 o
 -16  17   4        0.07      -35.97     35.97 o
 -15  17   4        1.30        0.00     32.06 o
 -14  17   4        0.55      -16.03     28.45 o
 -13  17   4       37.19       43.54     20.47 o
 -12  17   4        8.03       19.23     18.22 o
 -11  17   4        1.70       -7.69     27.98 o
 -10  17   4        2.86        0.00     27.27 o
  -9  17   4      147.66      159.01     20.76 o
  -8  17   4        0.60      -23.25     25.56 o
  -7  17   4        6.53       22.36     25.32 o
  -6  17   4        8.57       22.54     16.15 o
  -5  17   4       48.70       65.44     12.00 o
  -4  17   4       20.46       -0.03     18.52 o
  -3  17   4       60.78       56.96     11.86 o
  -2  17   4        1.23       14.83     12.71 o
  -1  17   4      164.41      143.95     13.20 o
   0  17   4       45.28       23.67     12.97 o
   1  17   4       52.31       61.44     11.85 o
   2  17   4      166.39      171.92     13.91 o
   3  17   4      111.58       98.66     29.64 o
   4  17   4      151.07      150.06     14.37 o
   5  17   4        4.62      -17.66     17.66 o
   6  17   4      126.28      108.85     19.40 o
   7  17   4        1.79        4.26     16.86 o
   8  17   4       22.36       18.58     18.34 o
   9  17   4        1.16        7.81     26.68 o
  10  17   4       22.79       14.73     27.92 o
  11  17   4        3.88       -1.72     29.34 o
  12  17   4        0.47      -14.20     29.40 o
  13  17   4        3.84        7.51     31.47 o
  14  17   4        9.48        1.01     23.07 o
  15  17   4        2.96       22.72     31.53 o
  16  17   4        0.02       -8.70     34.67 o
  17  17   4        3.39        9.17     34.01 o
  18  17   4        1.71       -7.16     39.93 o
  19  17   4        0.23      -12.54     40.88 o
 -21  18   4        1.31       -7.51     40.05 o
 -20  18   4        3.64       26.62     38.33 o
 -19  18   4        3.37       18.46     38.45 o
 -18  18   4        1.04      -39.04     39.04 o
 -17  18   4        3.65      -31.65     37.80 o
 -16  18   4        4.97      -26.09     34.67 o
 -15  18   4        7.96       17.16     32.89 o
 -14  18   4        0.11        6.45     20.76 o
 -13  18   4        0.75      -25.97     28.63 o
 -12  18   4       25.89       24.90     21.06 o
 -11  18   4        7.11       -1.60     28.10 o
 -10  18   4       35.03       37.09     18.34 o
  -9  18   4        7.21       30.47     17.51 o
  -8  18   4       38.84       13.55     20.65 o
  -7  18   4       65.79       60.40     18.46 o
  -6  18   4        9.06       33.01     16.50 o
  -5  18   4        6.72       16.06     13.43 o
  -4  18   4       59.03       75.33     11.56 o
  -3  18   4        1.20        5.59     13.04 o
  -2  18   4      106.82      103.15     18.75 o
  -1  18   4       54.48       46.17     12.21 o
   0  18   4      173.10      185.55     13.65 o
   1  18   4      123.91      146.56     12.94 o
   2  18   4        0.68       10.43     23.28 o
   3  18   4       93.64       88.46     13.40 o
   4  18   4        0.03      -17.07     17.07 o
   5  18   4       65.94       50.20     13.07 o
   6  18   4       30.66       -2.90     26.74 o
   7  18   4        2.95        4.44     24.43 o
   8  18   4        4.58       -9.29     25.08 o
   9  18   4       28.23       26.68     20.17 o
  10  18   4       17.88        8.46     29.87 o
  11  18   4        1.29       -5.26     30.23 o
  12  18   4        2.80        7.34     28.63 o
  13  18   4        0.37       -1.89     31.06 o
  14  18   4        0.68       26.50     33.19 o
  15  18   4        0.24      -38.69     38.69 o
  16  18   4        4.94       31.18     35.08 o
  17  18   4        0.27       21.12     24.20 o
  18  18   4        0.00      -12.19     39.34 o
 -20  19   4        2.72       29.70     37.39 o
 -19  19   4        4.94       31.89     25.79 o
 -18  19   4        1.51      -31.53     37.68 o
 -17  19   4        4.19       18.40     23.72 o
 -16  19   4       13.77       -4.14     34.90 o
 -15  19   4        0.41      -33.96     33.96 o
 -14  19   4       17.51       45.61     22.54 o
 -13  19   4        2.07      -12.54     28.69 o
 -12  19   4       26.30        6.86     29.40 o
 -11  19   4        0.09      -18.46     29.11 o
 -10  19   4       29.95       43.42     18.87 o
  -9  19   4        0.44       -4.61     27.86 o
  -8  19   4       51.70       54.31     19.52 o
  -7  19   4        3.95       -5.74     24.20 o
  -6  19   4       60.54       75.42     19.58 o
  -5  19   4       25.61       15.93     17.89 o
  -4  19   4        7.00       17.62     23.34 o
  -3  19   4       65.79       83.10     12.36 o
  -2  19   4      100.22       84.66     13.52 o
  -1  19   4       28.85       18.12     13.55 o
   0  19   4        6.92       -3.15     21.77 o
   1  19   4        1.22        7.41     13.82 o
   2  19   4       65.06       39.05     19.82 o
   3  19   4       77.38       76.48     18.46 o
   4  19   4        0.09       -8.28     16.80 o
   5  19   4        2.09      -15.36     39.01 o
   6  19   4        0.00       17.98     26.74 o
   7  19   4       48.10       86.13     20.23 o
   8  19   4        6.89      -27.27     27.27 o
   9  19   4        0.49      -30.05     30.05 o
  10  19   4        0.09       22.78     27.92 o
  11  19   4        9.70      -30.35     30.35 o
  12  19   4        0.04       35.91     20.88 o
  13  19   4       10.20        5.92     30.76 o
  14  19   4        0.00      -36.62     36.62 o
  15  19   4        4.34       39.22     24.31 o
  16  19   4        0.92      -27.45     37.15 o
  17  19   4        1.83       38.45     39.34 o
  18  19   4        0.44      -12.48     27.63 o
 -20  20   4        0.58       10.12     36.56 o
 -19  20   4        0.74       12.13     37.92 o
 -18  20   4        0.10        6.92     25.20 o
 -17  20   4        1.56      -36.97     36.97 o
 -16  20   4        0.84      -38.10     38.10 o
 -15  20   4        5.47        6.09     32.77 o
 -14  20   4        4.85        3.90     35.43 o
 -13  20   4        0.48       25.91     29.16 o
 -12  20   4        8.48       14.26     21.24 o
 -11  20   4       21.98       -3.49     30.41 o
 -10  20   4       10.13       25.08     27.92 o
  -9  20   4        0.45        8.05     26.92 o
  -8  20   4       20.56       44.25     19.70 o
  -7  20   4       47.06       65.19     19.05 o
  -6  20   4       34.33       23.60     18.63 o
  -5  20   4        8.58       11.51     17.81 o
  -4  20   4       14.64       33.15     14.02 o
  -3  20   4       30.99       43.31     17.51 o
  -2  20   4       59.93       46.94     12.31 o
  -1  20   4        0.87        2.36     14.00 o
   0  20   4       56.22       32.18     18.37 o
   1  20   4       91.98      107.07     40.73 o
   2  20   4       46.90       42.34     12.85 o
   3  20   4        1.88       11.42     16.72 o
   4  20   4       25.19       20.32     18.33 o
   5  20   4       34.47       66.50     14.23 o
   6  20   4       40.93       69.57     18.93 o
   7  20   4        0.13       20.82     25.79 o
   8  20   4        9.04       19.05     19.76 o
   9  20   4        4.60        6.92     28.10 o
  10  20   4        9.68       27.27     31.94 o
  11  20   4        1.12       55.13     21.71 o
  12  20   4       15.20       29.28     33.31 o
  13  20   4        5.30       16.27     32.83 o
  14  20   4        4.60      -36.74     37.51 o
  15  20   4        0.05      -40.52     40.52 o
  16  20   4        3.70      -11.71     35.49 o
  17  20   4        0.08        7.39     23.19 o
  18  20   4        1.19      -28.16     40.23 o
 -19  21   4        5.74        9.94     39.75 o
 -18  21   4        0.19      -21.53     39.58 o
 -17  21   4        2.14       -9.17     39.04 o
 -16  21   4        2.24       15.32     36.44 o
 -15  21   4        1.00      -33.90     33.90 o
 -14  21   4        0.16        2.01     33.72 o
 -13  21   4       41.81       24.90     34.90 o
 -12  21   4        3.12       24.02     30.11 o
 -11  21   4        0.04      -32.24     32.24 o
 -10  21   4        0.35       24.37     20.82 o
  -9  21   4       85.79      104.53     22.12 o
  -8  21   4        6.83       17.69     25.44 o
  -7  21   4        8.07      -21.95     29.40 o
  -6  21   4        0.84       34.72     16.33 o
  -5  21   4       87.58       68.72     14.23 o
  -4  21   4       37.24       47.05     12.90 o
  -3  21   4       26.14       22.32     26.18 o
  -2  21   4        2.27      -17.85     17.85 o
  -1  21   4      104.73       72.88     13.70 o
   0  21   4      126.58      117.03     14.56 o
   1  21   4       17.22       17.57     22.48 o
   2  21   4       16.08       30.38     14.54 o
   3  21   4       46.78       34.57     13.24 o
   4  21   4       70.37       94.03     26.83 o
   5  21   4        8.11       21.55     12.59 o
   6  21   4       42.89       16.33     30.35 o
   7  21   4       24.59       64.18     20.53 o
   8  21   4       28.10       60.22     21.12 o
   9  21   4        0.95      -31.06     31.06 o
  10  21   4       18.84       16.92     23.60 o
  11  21   4        7.45      -32.24     32.24 o
  12  21   4        6.08       46.38     23.01 o
  13  21   4        0.25      -35.08     35.08 o
  14  21   4        3.18       22.24     38.39 o
  15  21   4        3.30       36.85     25.44 o
  16  21   4        0.04       21.71     38.51 o
  17  21   4        0.05      -30.35     39.63 o
 -19  22   4        0.30       19.11     26.98 o
 -18  22   4        8.97        9.82     39.87 o
 -17  22   4        0.34      -25.97     37.51 o
 -16  22   4        0.03      -11.30     35.91 o
 -15  22   4        0.84      -30.23     37.33 o
 -14  22   4       11.18       10.47     34.01 o
 -13  22   4        3.90        7.93     32.12 o
 -12  22   4       34.33       74.95     22.83 o
 -11  22   4        1.27      -32.48     32.48 o
 -10  22   4       36.92       28.93     33.36 o
  -9  22   4        6.49      -13.96     29.46 o
  -8  22   4       75.15       83.77     22.72 o
  -7  22   4        0.29      -22.89     27.39 o
  -6  22   4        3.43      -16.15     25.73 o
  -5  22   4        5.17      -18.12     18.12 o
  -4  22   4      174.09      186.21     15.85 o
  -3  22   4       61.45       41.03     23.72 o
  -2  22   4        0.22       21.06     13.59 o
  -1  22   4       78.28       79.35     14.12 o
   0  22   4      129.67      109.02     14.78 o
   1  22   4       87.95       69.27     14.60 o
   2  22   4        3.29       10.66     17.54 o
   3  22   4       22.37       16.36     15.74 o
   4  22   4       23.46       12.34     19.38 o
   5  22   4       74.73       96.07     15.08 o
   6  22   4        2.82        3.37     26.80 o
   7  22   4        0.00        5.21     28.40 o
   8  22   4       15.07        1.77     31.94 o
   9  22   4       63.69       34.61     24.25 o
  10  22   4        0.35       19.52     30.11 o
  11  22   4        0.48      -20.35     31.71 o
  12  22   4        2.04       23.31     32.71 o
  13  22   4        6.22      -10.83     34.84 o
  14  22   4        3.16       43.54     23.37 o
  15  22   4        0.65      -18.93     34.67 o
  16  22   4        0.09        4.97     37.98 o
 -18  23   4        0.01      -15.20     39.22 o
 -17  23   4        4.69       21.89     36.44 o
 -16  23   4        0.21       13.90     37.27 o
 -15  23   4        5.06       22.30     32.18 o
 -14  23   4        1.78      -28.16     33.90 o
 -13  23   4        8.83      -12.30     34.55 o
 -12  23   4        0.25      -35.91     35.91 o
 -11  23   4        0.60      -34.49     34.49 o
 -10  23   4        0.26       26.32     28.87 o
  -9  23   4       44.17       67.14     23.43 o
  -8  23   4       13.98       -8.76     31.77 o
  -7  23   4        6.63        5.15     27.57 o
  -6  23   4       10.53       -6.74     28.40 o
  -5  23   4       52.61       61.99     14.88 o
  -4  23   4       21.52       13.45     21.62 o
  -3  23   4       20.07       23.90     15.69 o
  -2  23   4        5.36       30.24     12.54 o
  -1  23   4       21.17       41.71     16.53 o
   0  23   4       54.25       43.98     20.08 o
   1  23   4       14.92       25.89     15.05 o
   2  23   4        2.67      -34.91     41.11 o
   3  23   4        9.70      -14.89     19.30 o
   4  23   4       78.36      102.47     15.68 o
   5  23   4        9.78       28.93     15.78 o
   6  23   4        3.11       23.07     29.16 o
   7  23   4        4.63       12.66     21.18 o
   8  23   4       31.06       25.08     22.12 o
   9  23   4        0.29      -15.56     32.83 o
  10  23   4        3.48      -31.12     31.12 o
  11  23   4        1.07       25.32     33.48 o
  12  23   4        2.10       24.08     32.54 o
  13  23   4        0.52        4.50     33.48 o
  14  23   4        2.35      -38.39     38.39 o
  15  23   4        0.04      -40.88     40.88 o
  16  23   4        0.07       54.60     24.55 o
 -17  24   4        0.38      -17.51     40.11 o
 -16  24   4        0.05        4.79     33.84 o
 -15  24   4        0.00      -34.55     36.80 o
 -14  24   4        4.78       26.92     35.55 o
 -13  24   4        4.12      -34.90     34.90 o
 -12  24   4        0.01       58.62     23.54 o
 -11  24   4        0.32      -32.42     33.42 o
 -10  24   4        3.86        9.76     32.42 o
  -9  24   4        0.37        1.89     30.76 o
  -8  24   4        2.00       10.94     28.22 o
  -7  24   4        7.52       -5.32     31.94 o
  -6  24   4        8.24       21.12     29.87 o
  -5  24   4       10.41       28.37     25.17 o
  -4  24   4        5.80       14.99     19.59 o
  -3  24   4        0.95       19.12     19.47 o
  -2  24   4        3.91       -8.20     19.11 o
  -1  24   4        5.63       28.59     12.99 o
   0  24   4        7.19      -11.74     19.63 o
   1  24   4        3.39       13.19     16.35 o
   2  24   4        3.32       35.91     15.18 o
   3  24   4        5.57       12.66     15.91 o
   4  24   4        4.36       29.47     15.67 o
   5  24   4        8.93        3.78     17.76 o
   6  24   4        1.98       25.85     28.75 o
   7  24   4        5.14      -15.03     33.13 o
   8  24   4        0.66      -15.50     31.29 o
   9  24   4        3.19      -24.20     31.65 o
  10  24   4        1.01      -23.07     34.13 o
  11  24   4        0.04       13.07     23.49 o
  12  24   4        0.00       30.52     25.14 o
  13  24   4        0.79       16.15     40.82 o
  14  24   4        0.00      -29.22     40.46 o
  15  24   4        0.07        0.00     38.87 o
 -17  25   4        0.01       -7.75     39.63 o
 -16  25   4        0.49       22.18     38.45 o
 -15  25   4        0.07       11.89     37.27 o
 -14  25   4        0.04       -9.29     36.91 o
 -13  25   4        0.01      -30.88     34.84 o
 -12  25   4        4.61      -34.96     34.96 o
 -11  25   4        2.28       13.67     24.49 o
 -10  25   4        2.29      -37.86     37.86 o
  -9  25   4        1.81       -7.87     32.06 o
  -8  25   4        0.01       22.78     29.76 o
  -7  25   4        7.33       18.58     29.76 o
  -6  25   4        5.96      -30.52     30.52 o
  -5  25   4        1.16        7.13     40.52 o
  -4  25   4        0.05       19.89     33.07 o
  -3  25   4        3.50        5.05     23.60 o
  -2  25   4        2.04       19.03     13.71 o
  -1  25   4        0.15        4.33     16.00 o
   0  25   4        4.05       30.96     15.90 o
   1  25   4        0.01        3.74     19.39 o
   2  25   4        1.05        2.56     14.64 o
   3  25   4        3.73       11.57     16.84 o
   4  25   4        5.43       12.84     17.55 o
   5  25   4        3.17       -6.28     21.71 o
   6  25   4        0.30      -26.09     31.47 o
   7  25   4        0.08       27.45     21.30 o
   8  25   4        0.10       23.13     22.66 o
   9  25   4        0.03       -2.07     32.77 o
  10  25   4        0.49       26.09     34.55 o
  11  25   4        0.08        0.00     36.32 o
  12  25   4        0.18       23.37     35.20 o
  13  25   4        2.09       31.00     42.18 o
  14  25   4        0.15      -15.08     37.45 o
 -16  26   4        0.00      -25.44     41.05 o
 -15  26   4        0.70       22.12     40.58 o
 -14  26   4        4.07       35.97     24.73 o
 -13  26   4        0.19       15.97     35.43 o
 -12  26   4        3.09        4.50     34.13 o
 -11  26   4        0.01      -10.94     35.55 o
 -10  26   4        4.79       26.27     24.02 o
  -9  26   4        0.67        4.08     33.42 o
  -8  26   4       19.51       27.69     33.01 o
  -7  26   4        2.23       11.65     32.60 o
  -6  26   4        0.79      -26.03     30.41 o
  -5  26   4        2.66        4.56     21.01 o
  -4  26   4       25.99        6.96     17.80 o
  -3  26   4        0.15       -1.83     20.83 o
  -2  26   4        0.44       -3.27     21.34 o
  -1  26   4        3.96      -20.11     25.32 o
   0  26   4       17.38       37.31     14.88 o
   1  26   4       43.74       37.60     19.41 o
   2  26   4        0.23       -4.61     21.35 o
   3  26   4       15.78       19.79     22.24 o
   4  26   4        4.21       16.53     15.77 o
   5  26   4       11.98       18.11     21.72 o
   6  26   4        0.11       -7.75     32.71 o
   7  26   4        0.35        4.08     23.13 o
   8  26   4        0.25       12.54     34.72 o
   9  26   4        7.34        4.38     34.67 o
  10  26   4        0.02      -35.61     35.61 o
  11  26   4        1.20      -35.08     40.76 o
  12  26   4        0.05       16.92     40.29 o
  13  26   4        1.19      -14.79     41.35 o
 -15  27   4        2.20      -40.88     40.88 o
 -14  27   4        1.14       38.45     26.50 o
 -13  27   4        9.58       47.33     26.68 o
 -12  27   4        0.05       -4.67     36.44 o
 -11  27   4        0.45       11.36     31.83 o
 -10  27   4        0.07      -10.94     37.15 o
  -9  27   4       22.38       38.39     25.20 o
  -8  27   4        1.89        8.22     32.60 o
  -7  27   4        4.24       10.12     33.13 o
  -6  27   4        0.87      -11.65     31.12 o
  -5  27   4       25.32       23.62     18.61 o
  -4  27   4        8.40       19.14     18.27 o
  -3  27   4       10.73       17.23     17.65 o
  -2  27   4        3.68        0.10     21.85 o
  -1  27   4       11.66       -6.58     19.94 o
   0  27   4       15.21      -15.95     24.52 o
   1  27   4        7.99       34.75     15.38 o
   2  27   4        3.23        5.19     22.86 o
   3  27   4        5.19       -8.10     24.40 o
   4  27   4       22.61       66.83     39.19 o
   5  27   4        6.55      -13.73     36.94 o
   6  27   4        9.26       28.28     33.66 o
   7  27   4        2.71       12.72     24.49 o
   8  27   4        7.88       -4.32     35.14 o
   9  27   4        0.03       20.29     35.20 o
  10  27   4        2.31       -4.67     39.69 o
  11  27   4        0.02      -12.13     36.68 o
  12  27   4        0.00      -32.54     40.11 o
  13  27   4        0.01        7.63     42.00 o
 -14  28   4        6.69       64.07     27.98 o
 -13  28   4        3.00        7.45     40.17 o
 -12  28   4        1.02       24.20     37.80 o
 -11  28   4        0.00       28.28     36.91 o
 -10  28   4        5.63      -13.61     37.27 o
  -9  28   4        1.45       -8.87     33.60 o
  -8  28   4       12.26      -36.74     36.74 o
  -7  28   4        1.73      -37.21     37.21 o
  -6  28   4        3.96       20.23     32.36 o
  -5  28   4        1.85       14.88     18.60 o
  -4  28   4       16.00      -14.93     24.17 o
  -3  28   4        7.12       19.22     18.01 o
  -2  28   4        2.32       10.52     22.95 o
  -1  28   4       21.46       24.98     20.25 o
   0  28   4        7.14       -1.45     23.77 o
   1  28   4        2.82      -10.48     23.61 o
   2  28   4        0.11       -2.11     31.74 o
   3  28   4        4.73       -0.83     47.89 o
   4  28   4        8.90      -24.00     24.00 o
   5  28   4       14.19       13.98     26.38 o
   6  28   4        1.01      -25.26     34.55 o
   7  28   4        0.45      -38.57     38.57 o
   8  28   4        0.64       24.85     36.56 o
   9  28   4        6.74       23.43     25.38 o
  10  28   4        0.03        0.00     39.58 o
  11  28   4        0.01        7.51     39.58 o
  12  28   4        0.71      -38.81     42.24 o
 -13  29   4        4.57       18.04     41.41 o
 -12  29   4        3.78        2.48     39.87 o
 -11  29   4        1.45      -40.40     40.40 o
 -10  29   4        0.07       16.50     35.67 o
  -9  29   4        6.46       10.35     25.20 o
  -8  29   4        5.74        4.50     35.61 o
  -7  29   4        0.13        2.19     33.66 o
  -6  29   4        1.93       17.92     22.78 o
  -5  29   4        7.41      -23.59     41.00 o
  -4  29   4       12.03       15.39     25.66 o
  -3  29   4        0.39       15.68     25.32 o
  -2  29   4        0.26      -15.24     23.87 o
  -1  29   4       12.69       14.14     20.16 o
   0  29   4        4.37        9.21     25.03 o
   1  29   4        0.22      -19.64     24.63 o
   2  29   4        0.34        5.26     23.57 o
   3  29   4       12.01      -22.45     24.76 o
   4  29   4        7.36      -25.88     25.88 o
   5  29   4        0.02      -24.65     24.65 o
   6  29   4        1.36       26.27     33.48 o
   7  29   4        3.00       29.76     32.30 o
   8  29   4        3.69      -37.56     37.56 o
   9  29   4        1.04      -29.16     37.62 o
  10  29   4        0.27      -17.45     36.09 o
 -11  30   4        2.84       25.38     38.63 o
 -10  30   4        2.12        7.34     41.35 o
  -9  30   4        0.97      -15.56     26.74 o
  -8  30   4        0.18       -9.29     34.78 o
  -7  30   4        9.57      -15.97     34.43 o
  -6  30   4        6.52       28.57     35.32 o
  -5  30   4        0.03      -24.92     24.92 o
  -4  30   4        0.06        1.01     20.43 o
  -3  30   4        8.82       14.37     19.97 o
  -2  30   4        2.11       13.87     25.13 o
  -1  30   4        0.38      -25.73     25.73 o
   0  30   4        4.40       11.81     24.52 o
   1  30   4        0.80      -25.35     25.35 o
   2  30   4        8.11        0.33     20.22 o
   3  30   4        0.00       -2.40     32.15 o
   4  30   4        2.53      -25.29     25.29 o
   5  30   4        0.60        5.23     20.41 o
   6  30   4        1.90       15.91     38.27 o
   7  30   4        0.06       40.46     25.38 o
   8  30   4        3.06      -31.65     39.87 o
   9  30   4        1.17      -38.04     38.04 o
 -10  31   4        0.87      -30.47     40.34 o
  -9  31   4        0.00        2.48     38.16 o
  -8  31   4        3.45       33.84     38.04 o
  -7  31   4        3.63        9.52     38.51 o
  -6  31   4        1.05        2.31     37.62 o
  -5  31   4        0.07        8.02     24.63 o
  -4  31   4        0.01        8.77     37.65 o
  -3  31   4        1.50       18.06     20.11 o
  -2  31   4        3.50       11.40     21.48 o
  -1  31   4        2.80       14.00     39.28 o
   0  31   4        0.14       14.20     23.91 o
   1  31   4        4.02       33.99     23.34 o
   2  31   4        0.61      -18.84     26.06 o
   3  31   4        3.12       13.65     30.58 o
   4  31   4        0.07       -6.05     20.57 o
   5  31   4        0.56        8.38     24.58 o
   6  31   4        0.07        0.00     36.68 o
   7  31   4        2.19       19.76     37.51 o
   8  31   4        0.06       10.12     38.92 o
  -8  32   4        1.09      -39.28     39.28 o
  -7  32   4        0.36        2.48     36.44 o
  -6  32   4        0.07       33.31     33.66 o
  -5  32   4        1.11       -2.74     34.28 o
  -4  32   4        1.00        8.52     27.27 o
  -3  32   4        0.05        9.72     27.15 o
  -2  32   4        1.84       14.46     20.67 o
  -1  32   4        2.66       17.41     20.84 o
   0  32   4        1.73        3.03     20.86 o
   1  32   4        0.08       -4.80     26.16 o
   2  32   4        1.53      -27.83     27.83 o
   3  32   4        0.27      -27.66     27.66 o
   4  32   4        0.00        3.84     26.30 o
   5  32   4        0.54       -0.84     25.19 o
   6  32   4        0.76       12.30     34.55 o
  -5  33   4        0.11       29.46     27.25 o
  -4  33   4        0.39        4.90     21.34 o
  -3  33   4        0.74        6.70     33.19 o
  -2  33   4        0.05       -5.26     22.52 o
  -1  33   4        0.81      -27.81     27.81 o
   0  33   4        0.42      -27.99     27.99 o
   1  33   4        0.44       17.18     20.89 o
   2  33   4        0.03      -40.20     53.24 o
   3  33   4        0.19       12.79     27.47 o
 -24   1   5        2.31       17.57     27.03 o
 -23   1   5        0.05      -18.69     36.09 o
 -22   1   5        4.00       17.69     33.96 o
 -21   1   5        1.37      -27.69     33.72 o
 -20   1   5       12.31        6.03     33.54 o
 -19   1   5        0.47      -13.25     31.00 o
 -18   1   5        0.74       10.65     29.52 o
 -17   1   5        7.01        4.08     18.87 o
 -16   1   5      286.49      270.52     26.27 o
 -15   1   5       50.72       23.66     29.81 o
 -14   1   5       66.93       57.09     19.64 o
 -13   1   5        0.51       19.58     25.67 o
 -12   1   5      237.96      230.18     20.65 o
 -11   1   5       46.03       60.93     15.56 o
 -10   1   5       27.22       37.68     14.85 o
  -9   1   5       13.83       34.19     14.02 o
  -8   1   5      239.29      220.48     17.57 o
  -7   1   5      235.84      214.26     17.04 o
  -6   1   5      580.97      617.00     21.59 o
  -5   1   5      241.99      253.83     18.58 o
  -4   1   5      314.16      348.93     16.80 o
  -3   1   5     1348.71     1131.06     46.73 o
  -2   1   5      661.47      669.39     16.03 o
  -1   1   5      140.28      121.54      9.45 o
   0   1   5      127.73      162.85     17.48 o
   1   1   5      188.15      162.82      9.64 o
   2   1   5       62.21       58.88     10.47 o
   3   1   5       98.36       95.85      9.11 o
   4   1   5        0.14       -4.19     12.33 o
   5   1   5       12.26        7.76     15.74 o
   6   1   5        6.90       -4.91     19.64 o
   7   1   5       63.59      104.77     15.03 o
   8   1   5        2.57       14.61     19.46 o
   9   1   5       30.80       37.33     16.68 o
  10   1   5       35.12       46.62     17.27 o
  11   1   5       38.24       50.34     18.63 o
  12   1   5        4.08        7.28     26.44 o
  13   1   5        9.22       54.31     17.27 o
  14   1   5        0.42       17.98     17.51 o
  15   1   5        2.58        0.00     28.16 o
  16   1   5        0.07       16.45     31.83 o
  17   1   5        1.52        7.75     29.99 o
  18   1   5        0.61       -8.40     31.41 o
  19   1   5        0.00      -35.55     38.63 o
  20   1   5        0.70      -36.62     36.62 o
  21   1   5        0.73       -4.97     39.87 o
 -24   2   5        2.02      -40.94     40.94 o
 -23   2   5        0.28       16.39     38.57 o
 -22   2   5        0.00       -8.87     34.43 o
 -21   2   5       16.08       38.39     38.75 o
 -20   2   5        1.54       35.20     22.72 o
 -19   2   5       14.06       24.61     31.18 o
 -18   2   5        6.55      -31.00     31.00 o
 -17   2   5       14.85       14.85     27.27 o
 -16   2   5        2.23        6.21     28.57 o
 -15   2   5      476.00      362.33     26.98 o
 -14   2   5        1.44       12.42     27.39 o
 -13   2   5      408.80      419.72     23.84 o
 -12   2   5        0.71      -24.14     24.14 o
 -11   2   5      708.76      760.28     28.16 o
 -10   2   5      113.56      130.03     16.74 o
  -9   2   5       92.05      110.86     15.62 o
  -8   2   5      164.58      159.90     17.51 o
  -7   2   5     1290.94     1318.66     29.76 o
  -6   2   5      743.52      707.22     22.60 o
  -5   2   5       57.25       69.77      9.51 o
  -4   2   5     1284.17     1312.14     19.18 o
  -3   2   5      192.89      230.63     14.43 o
  -1   2   5      411.73      386.68     13.96 o
   0   2   5      128.97      129.34      9.43 o
   1   2   5       56.89       63.56      9.29 o
   2   2   5      647.31      580.99     37.53 o
   3   2   5       53.52       38.60     18.34 o
   4   2   5      126.21      110.20     10.14 o
   5   2   5      146.79      118.56     22.66 o
   6   2   5      387.84      395.05     19.99 o
   7   2   5       51.52       56.85     14.85 o
   8   2   5       35.90       43.95     16.03 o
   9   2   5        3.29        2.48     16.92 o
  10   2   5       17.59       22.89     23.96 o
  11   2   5       60.94       61.58     20.23 o
  12   2   5      204.37      221.78     23.66 o
  13   2   5        1.30      -24.90     26.50 o
  14   2   5        0.00      -27.21     27.21 o
  15   2   5        1.95       13.19     20.41 o
  16   2   5       28.25       37.62     21.41 o
  17   2   5        9.28        1.95     32.42 o
  18   2   5        0.01       -2.13     32.89 o
  19   2   5        2.19        4.44     33.78 o
  20   2   5        1.30       37.74     25.56 o
  21   2   5        2.18       19.99     42.06 o
 -24   3   5        4.10       30.29     35.49 o
 -23   3   5        0.67       -9.41     37.03 o
 -22   3   5        1.55       -4.44     33.42 o
 -21   3   5        5.18       19.29     33.78 o
 -20   3   5       32.87       14.14     33.25 o
 -19   3   5        0.10      -15.20     32.83 o
 -18   3   5        1.58       -9.76     21.89 o
 -17   3   5        3.89      -29.46     29.46 o
 -16   3   5      161.47      133.28     24.25 o
 -15   3   5        0.53       22.42     25.73 o
 -14   3   5        0.68       14.61     17.16 o
 -13   3   5        7.66        5.26     23.25 o
 -12   3   5      410.21      417.88     25.44 o
 -11   3   5       75.01       52.89     18.46 o
 -10   3   5      176.23      198.83     18.87 o
  -9   3   5       98.32       72.53     17.16 o
  -8   3   5      458.36      524.78     21.36 o
  -7   3   5      798.71      815.24     25.38 o
  -6   3   5      666.35      634.87     22.83 o
  -5   3   5      159.01      122.25     10.05 o
  -4   3   5      313.77      336.50     11.98 o
  -3   3   5      969.12      788.02     61.11 o
  -2   3   5      118.09      136.79     10.06 o
  -1   3   5     1157.86     1007.96     17.31 o
   0   3   5        5.66       14.77      8.07 o
   1   3   5      650.26      541.44     13.82 o
   2   3   5        4.42      -11.93     12.15 o
   3   3   5      873.40      891.76     49.78 o
   4   3   5       51.11       36.45      9.19 o
   5   3   5      176.04      142.51     11.23 o
   6   3   5       13.47       32.30     13.37 o
   7   3   5      387.54      451.84     22.78 o
   8   3   5       65.11       66.49     17.51 o
   9   3   5        1.06       17.33     21.71 o
  10   3   5       62.42      106.36     17.87 o
  11   3   5      207.53      240.18     22.42 o
  12   3   5        7.42       14.73     25.67 o
  13   3   5        3.64       53.24     19.23 o
  14   3   5        1.02        1.66     25.85 o
  15   3   5       34.70       55.67     20.94 o
  16   3   5        4.09      -14.73     32.42 o
  17   3   5        2.69       -9.76     35.26 o
  18   3   5        0.65       10.47     32.77 o
  19   3   5        3.21       -2.25     36.68 o
  20   3   5        2.45       21.30     38.69 o
  21   3   5        1.22       31.29     27.45 o
 -24   4   5        0.17      -17.75     41.53 o
 -23   4   5        2.74      -23.60     37.21 o
 -22   4   5        4.05        4.50     36.85 o
 -21   4   5       23.41       21.53     34.84 o
 -20   4   5        0.72       28.45     32.77 o
 -19   4   5        5.81      -33.13     33.13 o
 -18   4   5       25.38       32.18     21.59 o
 -17   4   5       62.72        5.03     31.77 o
 -16   4   5        0.02       -1.60     27.92 o
 -15   4   5       38.89       21.83     19.82 o
 -14   4   5       43.50       27.33     18.04 o
 -13   4   5       62.72       78.62     18.58 o
 -12   4   5       25.88       31.35     18.04 o
 -11   4   5      649.99      818.55     29.46 o
 -10   4   5      565.02      505.49     24.31 o
  -9   4   5      599.27      642.91     26.03 o
  -8   4   5        1.59       18.69     19.88 o
  -7   4   5      339.92      322.88     18.87 o
  -6   4   5      929.10      920.83     25.14 o
  -5   4   5      435.53      444.45     13.82 o
  -4   4   5        2.67        9.78     11.88 o
  -3   4   5      161.88      175.39     10.81 o
  -2   4   5      403.41      351.80     29.19 o
  -1   4   5       30.32       60.20      9.01 o
   0   4   5       83.58       91.98      9.43 o
   1   4   5      350.03      305.35     11.98 o
   2   4   5      309.74      315.45     12.02 o
   3   4   5      189.75      219.67     20.70 o
   4   4   5      148.81      202.12     21.27 o
   5   4   5       56.79       62.97     11.39 o
   6   4   5      187.55      172.38     17.39 o
   7   4   5       44.27       20.23     22.18 o
   8   4   5       16.46       29.87     16.27 o
   9   4   5       10.59       39.40     16.62 o
  10   4   5       30.69       59.51     17.21 o
  11   4   5        0.91      -26.15     26.15 o
  12   4   5       17.22       59.39     18.22 o
  13   4   5        6.07       12.60     26.86 o
  14   4   5        2.41       24.85     28.87 o
  15   4   5        1.28       -3.55     30.70 o
  16   4   5       18.45       14.85     31.89 o
  17   4   5        4.12        3.90     32.77 o
  18   4   5        2.00        7.34     23.19 o
  19   4   5        0.74        8.99     34.19 o
  20   4   5        1.62       21.41     26.86 o
  21   4   5        0.89      -37.74     41.53 o
 -24   5   5        0.96      -20.35     39.28 o
 -23   5   5        3.65       -5.92     27.63 o
 -22   5   5        0.42        4.50     33.19 o
 -21   5   5        1.77      -35.26     35.26 o
 -20   5   5       14.42       34.78     23.43 o
 -19   5   5        9.95        1.95     29.16 o
 -18   5   5        5.52       15.32     21.59 o
 -17   5   5       26.73       11.77     31.41 o
 -16   5   5        7.32      -26.92     30.35 o
 -15   5   5        2.14      -25.85     26.92 o
 -14   5   5        6.46      -11.36     25.91 o
 -13   5   5      114.75       92.34     19.99 o
 -12   5   5       26.82       20.35     25.79 o
 -11   5   5       15.18        4.79     24.61 o
 -10   5   5        2.35      -21.12     22.95 o
  -9   5   5      189.04      210.36     18.87 o
  -8   5   5      759.93      819.26     26.68 o
  -7   5   5        3.87        5.68     19.82 o
  -6   5   5      310.08      322.94     20.35 o
  -5   5   5      200.39      175.24     24.08 o
  -4   5   5      904.93      923.36     17.23 o
  -3   5   5      497.19      590.54     29.90 o
  -2   5   5       78.32      117.74      9.79 o
  -1   5   5      323.55      405.26     25.38 o
   0   5   5      910.89      872.87     16.82 o
   1   5   5       53.32       62.62     14.76 o
   2   5   5      370.47      403.95     13.51 o
   3   5   5       23.21       48.05      9.30 o
   4   5   5      885.98      913.44     42.15 o
   5   5   5       80.16      104.68     11.16 o
   6   5   5       25.21       14.67     15.56 o
   7   5   5       19.87      -21.12     21.12 o
   8   5   5      102.71      148.60     17.45 o
   9   5   5        4.23       21.53     22.95 o
  10   5   5      102.19      115.18     19.70 o
  11   5   5       34.29       29.81     18.40 o
  12   5   5        9.11       37.51     17.04 o
  13   5   5        0.22       -3.19     26.09 o
  14   5   5       25.94       10.06     29.81 o
  15   5   5        2.54      -12.54     31.00 o
  16   5   5        0.97       24.25     29.34 o
  17   5   5        7.52       42.59     23.01 o
  18   5   5        2.26      -34.78     34.78 o
  19   5   5        4.66       -4.50     36.62 o
  20   5   5        0.02       -9.58     39.04 o
  21   5   5        0.49       10.12     40.46 o
 -24   6   5        2.17      -30.76     38.22 o
 -23   6   5        0.00      -33.48     40.46 o
 -22   6   5        1.99       11.30     39.52 o
 -21   6   5        1.02       34.96     35.32 o
 -20   6   5        0.55       -6.15     32.30 o
 -19   6   5        0.10      -32.83     32.83 o
 -18   6   5       53.62       73.71     22.54 o
 -17   6   5        1.12      -16.98     30.41 o
 -16   6   5       18.97       22.72     20.94 o
 -15   6   5       26.70       37.68     19.70 o
 -14   6   5       52.02       78.20     18.75 o
 -13   6   5        1.55      -24.79     24.79 o
 -12   6   5      125.14      121.21     19.99 o
 -11   6   5      180.16      168.95     20.59 o
 -10   6   5        0.03       25.50     15.44 o
  -9   6   5       94.77      155.46     18.75 o
  -8   6   5      874.20      928.46     27.74 o
  -7   6   5       17.07        7.75     22.18 o
  -6   6   5       36.74       58.33     14.49 o
  -5   6   5      775.14      840.27     30.85 o
  -4   6   5      936.61      925.84     42.71 o
  -3   6   5      645.30      631.61     35.97 o
  -2   6   5      139.91      125.51     15.23 o
  -1   6   5      550.63      649.63     31.29 o
   0   6   5      545.16      538.80     14.30 o
   1   6   5      610.93      611.06     15.50 o
   2   6   5      251.71      257.47     25.02 o
   3   6   5       60.40       85.04     10.74 o
   4   6   5      200.19      211.09     14.58 o
   5   6   5      252.91      300.47     13.87 o
   6   6   5        0.44       29.99     14.02 o
   7   6   5        0.11       16.15     14.91 o
   8   6   5        3.60      -11.83     23.49 o
   9   6   5      248.32      245.14     23.43 o
  10   6   5       28.75       23.25     17.27 o
  11   6   5        0.20       12.25     17.10 o
  12   6   5        8.18       10.65     25.56 o
  13   6   5       22.06       26.56     19.70 o
  14   6   5        3.59      -31.29     31.29 o
  15   6   5        1.57       -9.05     22.01 o
  16   6   5        2.38       -3.85     23.19 o
  17   6   5        0.25      -19.99     34.72 o
  18   6   5        5.67       -4.26     35.73 o
  19   6   5        1.22       -2.31     35.20 o
  20   6   5        0.18        7.16     34.90 o
  21   6   5        0.07      -38.92     38.92 o
 -23   7   5        6.06      -16.86     37.74 o
 -22   7   5        0.02        4.56     36.80 o
 -21   7   5        0.85      -17.63     36.09 o
 -20   7   5        9.04      -18.58     38.04 o
 -19   7   5        4.09      -31.65     31.65 o
 -18   7   5        0.00      -16.56     28.34 o
 -17   7   5       19.00       20.65     29.52 o
 -16   7   5       76.91       61.70     22.42 o
 -15   7   5        0.02       -9.35     29.34 o
 -14   7   5        6.56        0.71     18.10 o
 -13   7   5       63.88       67.38     18.10 o
 -12   7   5      144.90      139.79     21.47 o
 -11   7   5       35.11       53.95     17.04 o
 -10   7   5      286.75      348.61     21.24 o
  -9   7   5        3.38        0.00     22.42 o
  -8   7   5       32.99       -9.41     22.72 o
  -7   7   5      438.88      513.01     21.95 o
  -6   7   5      248.18      300.16     19.99 o
  -5   7   5       77.57      101.41     10.86 o
  -4   7   5      271.49      318.29     12.79 o
  -3   7   5      575.24      663.04     20.50 o
  -2   7   5       34.96       22.66     19.49 o
  -1   7   5       21.21       29.43     10.69 o
   0   7   5      377.51      461.52     21.03 o
   1   7   5      608.45      639.51     16.15 o
   2   7   5      333.75      305.26     19.37 o
   3   7   5      167.33      180.76     22.57 o
   4   7   5      181.91      221.65     32.86 o
   5   7   5       14.95       -9.20     24.40 o
   6   7   5      116.80      102.87     17.81 o
   7   7   5       55.87       50.58     17.10 o
   8   7   5       97.07       67.68     17.69 o
   9   7   5      100.73       83.82     19.34 o
  10   7   5       21.40       37.80     18.58 o
  11   7   5       51.54       70.16     18.58 o
  12   7   5       10.02        4.61     27.33 o
  13   7   5        9.65        4.91     28.69 o
  14   7   5        9.32       41.94     20.35 o
  15   7   5        0.44      -10.06     21.18 o
  16   7   5        0.00      -23.19     32.42 o
  17   7   5        3.04       -8.05     35.08 o
  18   7   5        0.74      -28.04     36.91 o
  19   7   5        0.09       11.48     37.27 o
  20   7   5        0.13       14.49     35.43 o
  21   7   5        0.44      -30.76     38.22 o
 -23   8   5        0.25      102.28     24.61 o
 -22   8   5        0.75       -4.61     36.03 o
 -21   8   5        2.22       17.81     35.08 o
 -20   8   5        4.99       26.15     23.90 o
 -19   8   5        7.68       10.94     22.42 o
 -18   8   5        0.14        2.78     21.36 o
 -17   8   5       16.57       48.80     19.70 o
 -16   8   5        3.11       25.91     20.17 o
 -15   8   5       56.79       25.38     29.99 o
 -14   8   5        1.16      -24.79     24.79 o
 -13   8   5       30.43       16.98     17.51 o
 -12   8   5       14.24      -26.09     26.09 o
 -11   8   5      291.38      291.94     21.41 o
 -10   8   5       65.25       61.52     17.51 o
  -9   8   5       13.34       15.91     23.66 o
  -8   8   5       41.10       64.48     15.97 o
  -7   8   5      345.79      308.03     20.47 o
  -6   8   5      295.69      345.18     20.35 o
  -5   8   5       85.91      111.21     12.16 o
  -4   8   5      152.67      202.90     11.50 o
  -3   8   5       73.35       72.49      9.98 o
  -2   8   5      304.56      333.30     12.75 o
  -1   8   5       23.87       -0.72     13.49 o
   0   8   5       46.28       54.48     19.46 o
   1   8   5      102.38      120.57     10.64 o
   2   8   5      525.13      602.62     47.53 o
   3   8   5       21.78        3.75     13.16 o
   4   8   5        0.50       -3.06     23.90 o
   5   8   5       22.24        0.20     17.21 o
   6   8   5       24.87       14.61     25.20 o
   7   8   5        8.18       34.31     15.68 o
   8   8   5       76.37       80.87     17.98 o
   9   8   5       23.01       30.88     17.69 o
  10   8   5       11.30      -17.87     25.85 o
  11   8   5        5.87        7.34     26.27 o
  12   8   5       20.79       46.14     17.98 o
  13   8   5        0.38       -1.66     28.04 o
  14   8   5        0.52      -15.62     28.34 o
  15   8   5        0.35       20.41     33.66 o
  16   8   5        2.94       29.34     21.83 o
  17   8   5        0.91      -34.19     34.19 o
  18   8   5        0.92        4.38     37.51 o
  19   8   5        0.09      -16.27     35.91 o
  20   8   5        1.16       21.89     40.23 o
 -23   9   5        0.81       19.99     36.85 o
 -22   9   5        0.25       30.35     34.84 o
 -21   9   5        0.41      -11.30     36.26 o
 -20   9   5        5.22       33.84     36.91 o
 -19   9   5        0.54       22.18     34.13 o
 -18   9   5        1.49       18.93     31.29 o
 -17   9   5        4.19       19.82     29.58 o
 -16   9   5        8.64       -5.09     29.58 o
 -15   9   5       10.40       19.34     27.92 o
 -14   9   5        0.06      -22.66     28.04 o
 -13   9   5      116.70      102.52     22.36 o
 -12   9   5       79.32       76.61     20.23 o
 -11   9   5       19.23       35.26     16.03 o
 -10   9   5       29.01       25.50     16.27 o
  -9   9   5       94.59      112.52     18.63 o
  -8   9   5      218.77      242.19     19.52 o
  -7   9   5        4.15       -8.40     21.53 o
  -6   9   5       17.16        3.08     19.94 o
  -5   9   5      188.42      147.67     17.72 o
  -4   9   5      156.46      183.18     11.67 o
  -3   9   5       69.46       69.00      9.85 o
  -2   9   5        0.19        3.71     13.34 o
  -1   9   5      596.48      615.97     54.42 o
   0   9   5      147.88      188.61     11.45 o
   1   9   5       27.89       25.26     15.29 o
   2   9   5       13.11        3.95     13.01 o
   3   9   5       90.39       79.19     11.43 o
   4   9   5      229.44      280.37     14.03 o
   5   9   5        0.31      -16.59     16.59 o
   6   9   5        0.84      -20.76     22.24 o
   7   9   5       29.55       23.90     24.55 o
   8   9   5       92.27      107.49     19.23 o
   9   9   5        0.91       -2.66     25.44 o
  10   9   5        0.42       -1.42     24.02 o
  11   9   5       24.25      -10.41     24.96 o
  12   9   5        1.44      -28.34     28.34 o
  13   9   5        1.58        1.66     28.63 o
  14   9   5        2.34       44.07     20.65 o
  15   9   5        4.09       48.04     21.06 o
  16   9   5        5.08       29.76     33.48 o
  17   9   5        0.23        2.13     33.48 o
  18   9   5        0.02      -35.32     37.15 o
  19   9   5        2.02      -32.89     37.15 o
  20   9   5        0.79      -14.73     27.92 o
 -23  10   5        0.53      -20.23     39.46 o
 -22  10   5        3.91       11.83     36.97 o
 -21  10   5        1.19       -4.56     34.78 o
 -20  10   5        0.63        0.00     37.92 o
 -19  10   5        0.04      -35.73     35.73 o
 -18  10   5       30.28        9.58     31.89 o
 -17  10   5        0.41      -14.67     31.65 o
 -16  10   5        1.05       27.69     19.58 o
 -15  10   5        0.03       14.79     26.56 o
 -14  10   5       25.39       51.64     18.69 o
 -13  10   5       23.98        7.39     25.26 o
 -12  10   5      108.00      123.81     20.47 o
 -11  10   5        0.23       -2.60     23.13 o
 -10  10   5       60.13       64.18     17.69 o
  -9  10   5      150.43      165.64     19.99 o
  -8  10   5      252.24      282.47     20.35 o
  -7  10   5       65.48        8.70     22.18 o
  -6  10   5      221.02      207.70     18.28 o
  -5  10   5      354.27      397.70     14.93 o
  -4  10   5      115.42      108.67     11.38 o
  -3  10   5      300.19      301.87     13.11 o
  -2  10   5        7.92        9.49     15.35 o
  -1  10   5      620.00      649.16     41.97 o
   0  10   5      386.97      423.47     23.01 o
   1  10   5      250.56      301.04     25.41 o
   2  10   5       25.79       19.09     11.71 o
   3  10   5      103.13       94.72     11.36 o
   4  10   5      206.50      170.84     14.18 o
   5  10   5      464.01      506.93     21.36 o
   7  10   5       10.91      -13.49     23.49 o
   8  10   5       10.65        6.51     27.33 o
   9  10   5      179.49      194.62     21.06 o
  10  10   5        1.00        8.64     23.84 o
  11  10   5        0.08        6.09     24.08 o
  12  10   5       14.87       52.12     18.10 o
  13  10   5       20.52      -27.45     32.36 o
  14  10   5        3.86       17.92     29.70 o
  15  10   5        4.57      -30.64     32.95 o
  16  10   5       14.48       -4.02     33.31 o
  17  10   5        3.42       49.10     22.60 o
  18  10   5        6.30        2.25     35.97 o
  19  10   5        0.51      -16.62     36.74 o
  20  10   5        0.42       -9.94     36.26 o
 -23  11   5        9.61      -15.32     28.69 o
 -22  11   5        0.13       25.14     24.79 o
 -21  11   5        2.39       -2.31     35.79 o
 -20  11   5        0.83      -19.58     33.54 o
 -19  11   5       25.18       33.25     25.26 o
 -18  11   5        0.17      -33.48     33.48 o
 -17  11   5       66.46      115.71     23.60 o
 -16  11   5        5.72       21.18     28.34 o
 -15  11   5       42.79       26.86     28.69 o
 -14  11   5       43.26       18.10     21.41 o
 -13  11   5      198.13      197.46     24.55 o
 -12  11   5        0.12        5.68     18.22 o
 -11  11   5        5.38      -20.29     24.20 o
 -10  11   5       80.30       72.47     18.46 o
  -9  11   5      434.47      480.88     25.26 o
  -8  11   5      192.71      234.08     20.82 o
  -7  11   5       81.59       76.61     17.21 o
  -6  11   5       62.75       65.13     16.80 o
  -5  11   5      655.02      621.66     47.98 o
  -4  11   5      893.05      933.76     64.89 o
  -3  11   5      127.81      115.34     11.48 o
  -2  11   5       51.48       32.26     16.45 o
  -1  11   5      232.97      212.12     16.62 o
   0  11   5      690.47      699.60     26.03 o
   1  11   5      353.41      301.50     17.66 o
   2  11   5      204.54      183.48     13.13 o
   3  11   5       77.44       91.31     11.96 o
   4  11   5      796.38      737.83     19.93 o
   5  11   5        2.99        8.37     16.65 o
   6  11   5      109.44       85.78     19.11 o
   7  11   5        4.58      -15.14     23.37 o
   8  11   5      143.93      134.82     19.05 o
   9  11   5        0.55        7.04     17.69 o
  10  11   5       46.92        0.00     26.44 o
  11  11   5        9.50        4.67     28.40 o
  12  11   5        4.49       -8.16     28.45 o
  13  11   5        0.12       22.78     26.80 o
  14  11   5       34.18       18.28     33.36 o
  15  11   5        8.55       13.67     33.13 o
  16  11   5        1.93       48.09     22.54 o
  17  11   5        0.17      -37.09     37.09 o
  18  11   5        0.67       48.74     24.73 o
  19  11   5        2.16        2.43     39.69 o
  20  11   5        0.07       37.80     38.81 o
 -22  12   5        4.24       35.20     27.39 o
 -21  12   5        1.64       -7.04     37.98 o
 -20  12   5        0.03      -11.06     36.44 o
 -19  12   5        0.87       27.51     33.25 o
 -18  12   5       38.50       15.91     35.97 o
 -17  12   5        0.43       12.36     22.36 o
 -16  12   5       16.54      -10.83     31.47 o
 -15  12   5        0.13      -11.95     30.94 o
 -14  12   5      157.63      196.81     23.43 o
 -13  12   5       17.58        4.61     29.93 o
 -12  12   5       70.33       67.73     18.52 o
 -11  12   5        1.50      -19.46     23.78 o
 -10  12   5       24.10       46.91     18.04 o
  -9  12   5      211.35      211.54     23.07 o
  -8  12   5      641.17      644.75     28.69 o
  -7  12   5        0.85      -23.90     23.90 o
  -6  12   5       76.55       94.00     18.75 o
  -5  12   5      320.54      277.66     14.64 o
  -4  12   5      376.18      359.87     15.56 o
  -3  12   5       75.18       76.82     24.14 o
  -2  12   5        1.13        8.19      9.93 o
  -1  12   5       85.36       95.78     10.98 o
   0  12   5      172.62      185.94     13.05 o
   1  12   5      730.19      760.41     18.70 o
   2  12   5       23.89       25.29     13.13 o
   3  12   5       88.85       95.74     12.42 o
   4  12   5      106.21       97.24     15.29 o
   5  12   5      306.89      267.38     15.51 o
   6  12   5       56.93       44.96     18.16 o
   7  12   5        2.71        5.21     22.07 o
   8  12   5        0.03      -20.59     23.90 o
   9  12   5       87.45       55.84     20.23 o
  10  12   5       21.58       19.88     25.73 o
  11  12   5        5.36      -27.09     27.39 o
  12  12   5        0.02       18.46     29.28 o
  13  12   5       36.10       11.59     23.25 o
  14  12   5        6.93       13.19     32.06 o
  15  12   5        1.16       19.70     33.01 o
  16  12   5        2.89       16.68     36.56 o
  17  12   5        1.37       -6.63     35.20 o
  18  12   5        5.42       -8.05     25.50 o
  19  12   5        1.09      -14.67     36.91 o
  20  12   5        0.33       43.42     27.39 o
 -22  13   5        0.11       -4.91     40.82 o
 -21  13   5        0.05       32.30     26.62 o
 -20  13   5        1.71       27.03     36.62 o
 -19  13   5        0.57       30.17     33.96 o
 -18  13   5        3.86      -34.49     35.55 o
 -17  13   5        6.55        9.70     31.89 o
 -16  13   5        1.11      -23.90     29.81 o
 -15  13   5        3.10       -6.98     28.45 o
 -14  13   5        3.75      -29.99     29.99 o
 -13  13   5       13.02       48.39     19.94 o
 -12  13   5        0.01      -27.15     27.15 o
 -11  13   5        2.10      -17.21     26.27 o
 -10  13   5        3.33       45.61     17.21 o
  -9  13   5        2.81      -25.38     25.38 o
  -8  13   5       38.01       99.86     18.93 o
  -7  13   5      464.82      508.33     25.73 o
  -6  13   5       87.37      114.41     18.69 o
  -5  13   5       67.20       97.76     11.43 o
  -4  13   5      108.52      122.27     12.53 o
  -3  13   5       45.35       64.94     10.85 o
  -2  13   5        0.11       -9.20     15.85 o
  -1  13   5        6.92        6.28     14.29 o
   0  13   5      322.48      370.78     30.23 o
   1  13   5        1.80        0.03     15.78 o
   2  13   5       40.34       40.47     11.26 o
   3  13   5       66.05       52.97     26.38 o
   4  13   5      262.24      269.74     15.52 o
   5  13   5      113.44       90.03     21.27 o
   6  13   5        3.81        9.17     22.95 o
   7  13   5       58.77        5.38     24.37 o
   8  13   5       65.84       62.29     19.29 o
   9  13   5        1.53       23.90     25.50 o
  10  13   5        8.82       11.77     19.29 o
  11  13   5        0.62       22.89     18.75 o
  12  13   5       23.02       -1.72     31.71 o
  13  13   5        2.74       -3.67     29.52 o
  14  13   5        1.13      -33.36     33.36 o
  15  13   5        2.24      -20.11     34.25 o
  16  13   5        1.80      -31.83     35.85 o
  17  13   5        1.72       -8.99     35.32 o
  18  13   5        0.09       18.75     34.07 o
  19  13   5        0.65      -39.75     44.84 o
 -22  14   5        0.42      -22.54     40.94 o
 -21  14   5        3.61       36.50     40.64 o
 -20  14   5        0.68        9.17     36.74 o
 -19  14   5        0.85       -8.81     24.90 o
 -18  14   5        0.22      -38.92     38.92 o
 -17  14   5       11.93       -9.94     32.36 o
 -16  14   5        3.45        9.41     31.89 o
 -15  14   5        0.03       38.45     20.35 o
 -14  14   5        0.31      -30.05     30.05 o
 -13  14   5        3.57      -14.67     27.86 o
 -12  14   5        0.02        0.00     26.74 o
 -11  14   5       43.38       46.56     19.76 o
 -10  14   5       29.72       59.27     18.16 o
  -9  14   5       76.55       95.77     20.59 o
  -8  14   5       47.62       23.60     26.68 o
  -7  14   5       74.21       76.13     18.99 o
  -6  14   5       72.90       78.91     19.11 o
  -5  14   5        0.04      -16.79     16.79 o
  -4  14   5       24.01        6.69     12.60 o
  -3  14   5        8.59       16.03     14.63 o
  -2  14   5       34.29       60.35     12.01 o
  -1  14   5        4.54       -0.01     15.29 o
   0  14   5       30.72       38.32     26.24 o
   1  14   5       18.93       28.85     12.52 o
   2  14   5       41.51       43.04     16.18 o
   3  14   5       20.08        6.03     17.03 o
   4  14   5        0.58      -17.44     31.83 o
   5  14   5       16.18       -6.85     22.83 o
   6  14   5       14.31       -9.47     25.32 o
   7  14   5        0.41        0.00     23.13 o
   8  14   5        4.60        0.00     24.79 o
   9  14   5        1.44      -23.07     27.27 o
  10  14   5        0.08      -27.03     27.03 o
  11  14   5        0.62       23.49     26.44 o
  12  14   5        0.59      -17.57     29.93 o
  13  14   5        0.12      -31.89     31.89 o
  14  14   5        1.37       31.53     32.95 o
  15  14   5        0.27       25.67     24.55 o
  16  14   5        1.79       -6.51     32.89 o
  17  14   5        0.09       18.28     35.97 o
  18  14   5        0.05       14.32     35.49 o
  19  14   5        0.00       22.54     27.27 o
 -21  15   5        0.29      -14.85     40.70 o
 -20  15   5        4.88        7.04     39.52 o
 -19  15   5        0.10      -20.05     34.31 o
 -18  15   5        2.20       27.51     37.09 o
 -17  15   5        8.79      -38.16     38.16 o
 -16  15   5       11.38        1.95     34.78 o
 -15  15   5        0.00       -3.67     30.70 o
 -14  15   5        1.62      -22.95     31.77 o
 -13  15   5        9.57       35.26     19.70 o
 -12  15   5       27.70       45.31     19.94 o
 -11  15   5        9.04      -24.43     26.27 o
 -10  15   5       69.79       76.13     21.12 o
  -9  15   5        0.02       25.50     27.80 o
  -8  15   5        7.66       -7.45     19.23 o
  -7  15   5       99.43      102.16     20.05 o
  -6  15   5        3.86      -17.98     24.08 o
  -5  15   5      219.81      157.92     14.20 o
  -4  15   5      137.33      126.60     17.27 o
  -3  15   5       10.09       14.87     10.87 o
  -2  15   5       13.31       24.52     13.12 o
  -1  15   5       70.20       36.41     24.88 o
   0  15   5      144.10      134.45     16.03 o
   1  15   5       71.87       81.99     12.15 o
   2  15   5        0.03      -18.67     24.05 o
   3  15   5       31.40       20.04     14.15 o
   4  15   5       95.04       97.03     13.64 o
   5  15   5       33.61       32.41     14.96 o
   6  15   5        5.85       23.78     17.63 o
   7  15   5        1.24        7.22     24.90 o
   8  15   5       35.37       39.99     18.93 o
   9  15   5        6.50       17.45     27.69 o
  10  15   5        6.42       10.00     27.33 o
  11  15   5        0.00       24.14     29.99 o
  12  15   5        4.67      -28.87     30.76 o
  13  15   5        4.19      -31.41     31.41 o
  14  15   5        4.59        0.00     32.00 o
  15  15   5        0.52       12.60     34.49 o
  16  15   5        0.33      -24.31     37.98 o
  17  15   5        0.42      -13.96     36.09 o
  18  15   5        0.03      -39.69     39.69 o
  19  15   5        0.70      -38.27     41.71 o
 -21  16   5        2.69      -44.25     44.25 o
 -20  16   5        1.31       35.79     38.10 o
 -19  16   5        5.63        0.00     37.39 o
 -18  16   5       12.24       -6.51     37.33 o
 -17  16   5        0.11       -2.07     31.77 o
 -16  16   5        4.56       29.70     30.82 o
 -15  16   5        6.67       18.81     30.47 o
 -14  16   5       22.84        7.28     32.30 o
 -13  16   5        0.01        8.64     28.40 o
 -12  16   5       38.55       54.13     19.46 o
 -11  16   5        0.19       11.06     27.33 o
 -10  16   5       37.31       58.15     19.88 o
  -9  16   5      259.77      242.54     25.67 o
  -8  16   5       59.13      108.08     20.82 o
  -7  16   5       60.86       28.57     19.88 o
  -6  16   5       36.98       38.10     19.64 o
  -5  16   5      181.18      166.18     14.60 o
  -4  16   5      166.62      181.70     15.77 o
  -3  16   5       33.50       19.59     30.91 o
  -2  16   5       16.60       10.72     12.67 o
  -1  16   5       54.59       71.36     14.26 o
   0  16   5      116.03      110.81     13.47 o
   1  16   5      243.06      244.60     15.24 o
   2  16   5       44.11       29.41     19.37 o
   3  16   5       79.83       54.84     14.05 o
   4  16   5       42.96       44.06     25.97 o
   5  16   5       55.53       72.11     13.96 o
   6  16   5        3.71       19.58     17.75 o
   7  16   5        9.77       10.47     25.38 o
   8  16   5        1.27       -6.27     25.73 o
   9  16   5       24.68       51.53     20.70 o
  10  16   5        0.42        1.72     30.58 o
  11  16   5        2.14       21.30     29.16 o
  12  16   5        4.25       -7.39     29.58 o
  13  16   5       13.32      -35.32     35.32 o
  14  16   5        0.02       28.93     23.13 o
  15  16   5        1.04       -4.32     34.78 o
  16  16   5        0.26       11.30     35.38 o
  17  16   5        0.27       16.62     25.97 o
  18  16   5        0.82       29.70     38.81 o
 -21  17   5        3.66       37.86     41.71 o
 -20  17   5       11.15      -40.34     40.34 o
 -19  17   5       11.00       24.43     25.73 o
 -18  17   5        9.74      -37.68     38.45 o
 -17  17   5       11.31        4.26     34.43 o
 -16  17   5        4.04       38.57     22.72 o
 -15  17   5        6.96       15.50     30.47 o
 -14  17   5        2.27      -18.69     30.52 o
 -13  17   5       30.31       62.59     22.12 o
 -12  17   5        9.53       22.01     19.17 o
 -11  17   5        0.43      -29.34     29.34 o
 -10  17   5        0.93       22.18     19.58 o
  -9  17   5       89.54      127.36     21.95 o
  -8  17   5      233.48      238.52     24.90 o
  -7  17   5        1.16        1.42     24.85 o
  -6  17   5      111.87      100.33     21.00 o
  -5  17   5      165.41      176.79     15.04 o
  -4  17   5      138.00      122.06     25.23 o
  -3  17   5       16.55       21.67     13.65 o
  -2  17   5       25.14       31.26     17.72 o
  -1  17   5      166.57      153.00     13.96 o
   0  17   5      206.98      196.51     14.71 o
   1  17   5       12.81        0.69     17.44 o
   2  17   5       72.20       71.70     12.86 o
   3  17   5       20.35       25.61     14.63 o
   4  17   5      195.74      222.40     24.11 o
   5  17   5       48.83       24.02     13.30 o
   6  17   5        0.61       -4.50     24.02 o
   7  17   5       11.82       10.83     25.44 o
   8  17   5       15.75       14.55     26.68 o
   9  17   5        3.82        0.00     27.74 o
  10  17   5       18.53       15.91     28.87 o
  11  17   5        5.25      -12.78     27.92 o
  12  17   5        9.21       46.73     19.70 o
  13  17   5        0.03       18.16     23.13 o
  14  17   5        8.19       19.05     24.31 o
  15  17   5        1.46        0.00     36.56 o
  16  17   5        3.30       17.33     27.21 o
  17  17   5        0.31      -36.44     38.81 o
  18  17   5        0.20      -27.80     36.68 o
 -20  18   5        0.73       -7.45     41.59 o
 -19  18   5        2.38       23.78     36.74 o
 -18  18   5        8.26      -11.36     35.26 o
 -17  18   5       12.73      -24.08     38.33 o
 -16  18   5        0.30       31.29     32.12 o
 -15  18   5        3.02        5.97     30.29 o
 -14  18   5       10.08      -25.02     33.96 o
 -13  18   5        5.45      -10.88     29.87 o
 -12  18   5        2.83       26.27     29.87 o
 -11  18   5       40.85       60.75     22.24 o
 -10  18   5       34.54       23.01     32.00 o
  -9  18   5       33.09       26.92     28.69 o
  -8  18   5        7.15        7.63     26.92 o
  -7  18   5       22.39       59.75     18.75 o
  -6  18   5       82.31       84.24     20.59 o
  -5  18   5       62.20       78.02     12.57 o
  -4  18   5        4.51        6.98     15.94 o
  -3  18   5       47.46       28.95     18.49 o
  -2  18   5       51.23       75.17     15.50 o
  -1  18   5        0.43      -21.03     21.03 o
   0  18   5       47.47       12.39     18.88 o
   1  18   5      167.29      156.02     15.08 o
   2  18   5       79.28       71.66     13.65 o
   3  18   5       29.03       34.96     15.39 o
   4  18   5       78.99       52.96     13.82 o
   5  18   5        6.73       12.57     15.77 o
   6  18   5       36.50       38.27     19.29 o
   7  18   5        0.03      -29.22     29.22 o
   8  18   5       25.67       36.80     19.58 o
   9  18   5       20.10       43.54     19.94 o
  10  18   5        7.51       30.11     20.53 o
  11  18   5        0.08       20.70     21.47 o
  12  18   5        7.68        7.87     29.87 o
  13  18   5        9.62       10.23     33.60 o
  14  18   5        0.42      -35.20     35.20 o
  15  18   5        0.61      -33.84     36.85 o
  16  18   5        5.10      -23.66     38.98 o
  17  18   5        0.33       13.67     25.79 o
 -20  19   5        2.78      -42.83     42.83 o
 -19  19   5        0.09       24.37     38.04 o
 -18  19   5        0.17       32.60     35.79 o
 -17  19   5        1.01      -36.74     36.74 o
 -16  19   5       35.18      -27.86     38.16 o
 -15  19   5        2.61      -35.61     35.61 o
 -14  19   5        6.16      -29.76     31.71 o
 -13  19   5        0.56      -28.16     29.64 o
 -12  19   5       37.38       53.36     21.95 o
 -11  19   5       18.54       14.20     31.41 o
 -10  19   5        0.08       11.95     30.41 o
  -9  19   5        0.11      -18.04     29.81 o
  -8  19   5       12.96        9.52     27.21 o
  -7  19   5       20.00       29.16     19.58 o
  -6  19   5       35.36       62.82     19.17 o
  -5  19   5       14.57        8.40     15.56 o
  -4  19   5       80.77       93.28     13.45 o
  -3  19   5       30.82       32.65     14.96 o
  -2  19   5        1.23      -21.36     33.10 o
  -1  19   5       57.60       38.26     16.00 o
   0  19   5       14.22       19.17     14.64 o
   1  19   5       32.74       17.90     34.78 o
   2  19   5        0.28       13.44     14.05 o
   3  19   5       86.71      110.18     23.25 o
   4  19   5        2.85       23.65     14.97 o
   5  19   5        2.06       -0.08     18.93 o
   6  19   5        5.05       17.87     27.51 o
   7  19   5       49.46       40.70     21.65 o
   8  19   5        9.89       20.76     29.40 o
   9  19   5        0.19       21.59     20.47 o
  10  19   5        1.51       22.60     30.58 o
  11  19   5       13.78       15.56     31.29 o
  12  19   5        5.48       -8.10     33.31 o
  13  19   5        0.60       -4.20     24.90 o
  14  19   5        1.03       26.80     34.61 o
  15  19   5        2.24      -32.36     39.52 o
  16  19   5        0.59       -2.43     36.97 o
  17  19   5        0.17       -5.09     38.69 o
 -19  20   5        1.97      -27.45     41.11 o
 -18  20   5        0.33      -19.11     39.52 o
 -17  20   5        5.74        0.00     36.20 o
 -16  20   5        0.32       -4.44     32.71 o
 -15  20   5       23.80        6.33     35.26 o
 -14  20   5        1.41      -32.60     32.60 o
 -13  20   5       45.63       87.26     22.66 o
 -12  20   5       15.66       13.07     22.95 o
 -11  20   5       12.54        3.67     30.94 o
 -10  20   5        1.77        3.55     30.05 o
  -9  20   5        1.80      -15.32     28.45 o
  -8  20   5       16.45        5.80     21.59 o
  -7  20   5       63.35       52.00     21.18 o
  -6  20   5       17.51      -11.06     29.40 o
  -5  20   5        1.40       -2.00     21.09 o
  -4  20   5       15.63       18.32     14.43 o
  -3  20   5       63.54       15.57     20.02 o
  -2  20   5       37.33       19.36     47.18 o
  -1  20   5       10.44        7.70     14.40 o
   0  20   5        4.90        0.96     17.02 o
   1  20   5       11.57      -25.41     26.95 o
   2  20   5       16.75       29.31     16.03 o
   3  20   5       27.33       26.42     15.95 o
   4  20   5       17.44       26.45     12.91 o
   5  20   5        2.09       -5.69     19.42 o
   6  20   5       28.56       61.58     20.88 o
   7  20   5        0.07      -20.70     30.17 o
   8  20   5        6.70      -32.54     32.54 o
   9  20   5        0.02      -13.07     30.58 o
  10  20   5        0.17      -33.60     33.60 o
  11  20   5        6.04      -20.35     34.61 o
  12  20   5        7.45       39.58     22.72 o
  13  20   5        0.90      -15.14     34.72 o
  14  20   5        0.62       17.21     25.02 o
  15  20   5        0.02      -37.92     37.92 o
  16  20   5        3.02      -29.76     41.65 o
 -19  21   5        0.55      -33.25     42.42 o
 -18  21   5        0.07      -39.87     39.87 o
 -17  21   5        1.26        4.73     37.33 o
 -16  21   5        3.66        5.68     24.96 o
 -15  21   5        0.60      -35.26     35.26 o
 -14  21   5        1.60       -6.33     24.55 o
 -13  21   5        0.01      -34.31     34.31 o
 -12  21   5       17.67       15.50     23.31 o
 -11  21   5        8.89       17.10     32.77 o
 -10  21   5        2.00      -22.01     32.65 o
  -9  21   5        0.88      -32.60     32.60 o
  -8  21   5       29.10       -3.43     30.52 o
  -7  21   5       22.88       14.97     32.77 o
  -6  21   5        7.29       -6.57     28.57 o
  -5  21   5        2.77      -18.54     18.54 o
  -4  21   5        2.72      -18.59     18.59 o
  -3  21   5        6.45        9.99     18.80 o
  -2  21   5        5.42       -7.89     22.30 o
  -1  21   5        4.84      -19.28     19.28 o
   0  21   5        7.93      -22.23     30.91 o
   1  21   5        1.67        8.90     18.33 o
   2  21   5       19.66       23.65     16.07 o
   3  21   5       28.34       12.00     16.03 o
   4  21   5        0.00       10.97     19.08 o
   5  21   5        8.78       14.81     16.89 o
   6  21   5        0.00       12.25     26.50 o
   7  21   5        8.30       -3.61     31.23 o
   8  21   5        0.41       12.90     30.05 o
   9  21   5        1.30       28.93     29.70 o
  10  21   5        3.90      -32.18     34.61 o
  11  21   5        5.21       -8.40     31.41 o
  12  21   5        0.70       49.34     23.60 o
  13  21   5        2.39      -37.92     37.92 o
  14  21   5        0.00       -2.37     36.91 o
  15  21   5        2.08       21.89     27.33 o
  16  21   5        0.45       22.89     41.59 o
 -18  22   5        0.86      -25.38     38.45 o
 -17  22   5        0.46      -12.19     36.91 o
 -16  22   5        0.70       18.69     37.68 o
 -15  22   5        0.20        6.74     37.45 o
 -14  22   5        6.59       42.53     25.67 o
 -13  22   5        2.78      -14.49     32.00 o
 -12  22   5        0.14        6.09     31.71 o
 -11  22   5        0.01       29.58     32.18 o
 -10  22   5        0.02       22.83     29.11 o
  -9  22   5        0.10      -30.05     30.05 o
  -8  22   5        2.09       -7.10     31.35 o
  -7  22   5        5.73       18.22     20.11 o
  -6  22   5        0.06       15.44     28.34 o
  -5  22   5        0.44      -15.53     19.64 o
  -4  22   5        5.31       15.66     13.67 o
  -3  22   5        0.02      -19.11     19.11 o
  -2  22   5        6.03       19.42     15.15 o
  -1  22   5       23.60       30.36     15.16 o
   0  22   5        1.83       -4.85     20.13 o
   1  22   5        8.71        6.99     15.35 o
   2  22   5        2.81       -6.85     15.87 o
   3  22   5        3.52       35.06     13.57 o
   4  22   5        9.23        5.84     23.75 o
   5  22   5        0.09       12.43     23.66 o
   6  22   5        0.13       20.05     29.52 o
   7  22   5        0.24        9.29     27.98 o
   8  22   5        0.86       20.05     22.18 o
   9  22   5        2.88      -31.94     32.60 o
  10  22   5        0.00      -22.89     37.51 o
  11  22   5        1.57      -21.65     33.72 o
  12  22   5        0.48      -33.72     37.56 o
  13  22   5        0.09       26.38     25.91 o
  14  22   5        0.82        2.43     36.68 o
  15  22   5        0.07      -32.48     39.63 o
 -17  23   5        0.22       28.81     24.73 o
 -16  23   5        6.73        4.79     37.33 o
 -15  23   5        0.20      -11.54     37.62 o
 -14  23   5        0.00        8.99     34.72 o
 -13  23   5        5.30      -29.99     36.56 o
 -12  23   5       16.20      -12.66     35.02 o
 -11  23   5        6.16      -37.27     37.27 o
 -10  23   5        7.61       21.71     30.88 o
  -9  23   5        1.24       -1.89     31.29 o
  -8  23   5       15.04       16.56     29.76 o
  -7  23   5        6.50      -18.04     32.89 o
  -6  23   5        2.40        8.93     30.29 o
  -5  23   5        2.24       -1.75     21.06 o
  -4  23   5        1.03       -1.72     20.31 o
  -3  23   5       11.24       11.85     20.52 o
  -2  23   5        0.47       30.75     13.44 o
  -1  23   5       11.29       25.85     15.94 o
   0  23   5        0.00      -13.34     19.26 o
   1  23   5        2.85        1.72     19.09 o
   2  23   5        1.70      -15.69     20.85 o
   3  23   5       39.01       20.97     21.87 o
   4  23   5       11.09      -17.65     36.03 o
   5  23   5        0.08      -13.02     20.28 o
   6  23   5        0.35      -11.36     32.48 o
   7  23   5       16.48      -13.49     29.46 o
   8  23   5        1.33      -32.30     32.30 o
   9  23   5        0.62        8.28     32.71 o
  10  23   5        0.00      -15.03     37.21 o
  11  23   5        0.51       67.08     23.72 o
  12  23   5        0.00       -4.61     36.68 o
  13  23   5        4.65      -18.93     36.03 o
  14  23   5        1.86        4.97     27.27 o
 -17  24   5        6.57      -10.29     42.06 o
 -16  24   5        0.17      -39.87     39.87 o
 -15  24   5        8.01       40.52     27.69 o
 -14  24   5        1.14        0.00     34.19 o
 -13  24   5        7.18        4.44     36.09 o
 -12  24   5        0.04      -37.74     37.74 o
 -11  24   5       28.60       45.49     24.49 o
 -10  24   5        4.06       28.69     29.81 o
  -9  24   5        0.05       45.61     23.25 o
  -8  24   5        1.41       46.97     21.41 o
  -7  24   5       52.89       57.32     24.20 o
  -6  24   5       34.74       27.92     35.49 o
  -5  24   5        0.07      -21.36     21.36 o
  -4  24   5        8.34       11.86     16.40 o
  -3  24   5        3.05       -0.04     20.70 o
  -2  24   5       16.31       18.29     20.90 o
  -1  24   5        0.74       12.89     18.30 o
   0  24   5        3.13       -7.04     21.09 o
   1  24   5        1.06        2.35     20.32 o
   2  24   5       37.48       35.14     15.10 o
   3  24   5        0.19        2.67     16.49 o
   4  24   5       20.83       52.46     23.90 o
   5  24   5        1.49        7.03     22.35 o
   6  24   5       29.03       15.20     31.41 o
   7  24   5        0.95       14.02     31.47 o
   8  24   5        7.85      -34.96     35.32 o
   9  24   5        0.39       12.84     34.01 o
  10  24   5        0.00       40.05     23.13 o
  11  24   5        0.71       27.74     34.90 o
  12  24   5       10.40      -39.40     39.40 o
  13  24   5        1.16       -4.85     39.46 o
  14  24   5        0.15       10.29     26.74 o
 -16  25   5        9.98      -25.44     43.36 o
 -15  25   5        0.74       23.37     27.63 o
 -14  25   5        0.12      -16.80     25.91 o
 -13  25   5        0.21      -16.03     38.39 o
 -12  25   5       16.08       36.14     26.27 o
 -11  25   5        6.91       24.14     31.71 o
 -10  25   5        7.00       44.66     23.13 o
  -9  25   5        0.08      -18.58     35.49 o
  -8  25   5       12.65       42.83     22.66 o
  -7  25   5        3.26      -34.55     34.55 o
  -6  25   5       16.90        0.95     22.78 o
  -5  25   5        3.09       15.49     21.00 o
  -4  25   5        1.17      -23.93     38.24 o
  -3  25   5        8.04      -15.73     22.81 o
  -2  25   5        5.26       -2.57     18.00 o
  -1  25   5       23.18       34.89     16.77 o
   0  25   5        0.03       -8.45     20.87 o
   1  25   5       25.04       63.42     22.21 o
   2  25   5        1.17       -2.75     21.99 o
   3  25   5       23.72       25.53     35.26 o
   4  25   5        2.33       -1.32     23.89 o
   5  25   5        3.67        7.25     17.99 o
   6  25   5        0.43      -23.72     33.19 o
   7  25   5       18.62        0.00     34.55 o
   8  25   5        0.17       63.95     23.78 o
   9  25   5        2.76       15.50     36.91 o
  10  25   5        0.00       -2.31     35.55 o
  11  25   5       13.97       29.81     27.74 o
  12  25   5        1.09       17.27     28.57 o
  13  25   5        0.12       13.78     27.09 o
 -15  26   5        3.55       17.75     29.87 o
 -14  26   5        1.42       28.51     27.63 o
 -13  26   5        3.15      -40.64     40.64 o
 -12  26   5        0.22       14.02     34.84 o
 -11  26   5        7.83       61.40     25.85 o
 -10  26   5        8.51        4.38     39.22 o
  -9  26   5        3.33       19.29     36.50 o
  -8  26   5        0.60       -8.28     34.55 o
  -7  26   5        6.95       -6.09     34.01 o
  -6  26   5        4.66      -31.23     32.18 o
  -5  26   5        0.21        5.83     22.92 o
  -4  26   5        0.35        6.48     21.78 o
  -3  26   5       12.80       33.15     30.91 o
  -2  26   5       17.41       16.53     23.06 o
  -1  26   5        0.99        4.13     34.52 o
   0  26   5        0.27       -9.91     22.49 o
   1  26   5        1.64      -21.02     33.81 o
   2  26   5       17.03       33.57     26.00 o
   3  26   5        0.08        0.01     22.42 o
   4  26   5        1.57       15.08     22.66 o
   5  26   5        1.37       20.20     23.39 o
   6  26   5        9.62      -10.29     36.38 o
   7  26   5        0.13       -4.32     36.09 o
   8  26   5        8.58       15.50     35.55 o
   9  26   5        3.41      -11.48     39.04 o
  10  26   5        4.81      -16.56     38.33 o
  11  26   5        0.86       30.82     26.74 o
  12  26   5        1.75       31.83     27.39 o
 -14  27   5        0.00        3.85     29.16 o
 -13  27   5        2.74        3.67     28.51 o
 -12  27   5        2.80      -12.13     39.40 o
 -11  27   5        0.61        0.00     36.97 o
 -10  27   5        0.05       22.72     35.08 o
  -9  27   5        7.02       15.56     34.07 o
  -8  27   5        4.61      -19.40     37.51 o
  -7  27   5        0.33      -19.05     32.18 o
  -6  27   5        0.74      -24.37     32.65 o
  -5  27   5        3.11      -11.26     22.95 o
  -4  27   5       10.13        8.69     19.53 o
  -3  27   5        1.56        9.99     21.73 o
  -2  27   5        2.19      -17.77     24.55 o
  -1  27   5        6.89      -19.69     28.07 o
   0  27   5        8.61        0.88     23.92 o
   1  27   5        1.09       -4.66     24.47 o
   2  27   5        1.17       11.16     18.90 o
   3  27   5        2.22      -11.38     23.76 o
   4  27   5        1.69      -21.46     23.30 o
   5  27   5        0.28       21.17     18.61 o
   6  27   5        5.18       10.65     35.02 o
   7  27   5        3.88        0.00     35.97 o
   8  27   5        3.19       22.89     25.61 o
   9  27   5        0.09       28.57     37.33 o
  10  27   5        0.58       29.34     37.45 o
  11  27   5        2.24      -10.17     40.64 o
 -13  28   5        0.03        0.00     38.33 o
 -12  28   5        5.14        7.51     41.41 o
 -11  28   5        0.01       39.10     40.46 o
 -10  28   5        1.45       10.59     25.44 o
  -9  28   5        1.91      -20.76     37.74 o
  -8  28   5        3.55       41.41     24.85 o
  -7  28   5        0.01        9.88     26.32 o
  -6  28   5        0.02       19.05     23.31 o
  -5  28   5        4.16       -6.56     19.23 o
  -4  28   5        0.67      -11.08     24.68 o
  -3  28   5        1.81       18.40     24.47 o
  -2  28   5       11.15       12.08     24.47 o
  -1  28   5        1.51       -3.20     24.58 o
   0  28   5        7.42        5.42     24.40 o
   1  28   5        7.98      -14.55     25.71 o
   2  28   5        0.00       -9.54     23.78 o
   3  28   5        1.36        0.95     23.59 o
   4  28   5        0.21       22.42     19.64 o
   5  28   5        7.11        4.35     24.95 o
   6  28   5        0.14      -31.06     36.68 o
   7  28   5        0.80       11.59     36.80 o
   8  28   5        1.47      -37.39     37.39 o
   9  28   5        1.28       20.94     26.27 o
  10  28   5        0.04      -25.32     43.07 o
 -11  29   5        2.42       12.66     41.53 o
 -10  29   5        1.22      -31.83     39.69 o
  -9  29   5        0.18      -35.97     40.46 o
  -8  29   5        0.42       59.27     23.54 o
  -7  29   5        3.85       40.05     23.90 o
  -6  29   5        2.85        2.19     33.31 o
  -5  29   5        0.01      -24.97     24.97 o
  -4  29   5        1.56       12.75     20.45 o
  -3  29   5        1.82        6.83     20.25 o
  -2  29   5        3.72        8.21     24.16 o
  -1  29   5        3.69       -1.14     24.53 o
   0  29   5        1.60       23.49     24.45 o
   1  29   5        1.98      -24.26     24.26 o
   2  29   5        0.05       12.15     22.91 o
   3  29   5        3.43        5.33     24.97 o
   4  29   5        2.73        0.21     24.95 o
   5  29   5        0.01        9.78     19.28 o
   6  29   5        0.03        9.23     34.13 o
   7  29   5        1.74        2.43     36.44 o
   8  29   5        0.40       19.70     36.85 o
   9  29   5        0.32      -42.00     42.00 o
 -10  30   5        2.43      -42.12     42.12 o
  -9  30   5        0.20      -37.33     40.17 o
  -8  30   5        0.61      -14.49     38.33 o
  -7  30   5        3.07       26.15     34.37 o
  -6  30   5        3.15       -2.31     35.85 o
  -5  30   5        0.11      -12.39     28.57 o
  -4  30   5        0.44       -1.15     35.46 o
  -3  30   5        0.83       20.23     44.40 o
  -2  30   5        0.87       23.79     18.26 o
  -1  30   5        1.98       39.41     25.56 o
   0  30   5        2.81        9.02     25.79 o
   1  30   5        0.79      -13.71     45.61 o
   2  30   5        6.92      -13.89     25.66 o
   3  30   5        0.19       28.63     19.67 o
   4  30   5        1.07      -11.71     26.64 o
   5  30   5        0.01       -2.11     46.11 o
   6  30   5        1.53      -33.42     39.58 o
   7  30   5        0.00       59.93     25.79 o
  -8  31   5        1.93        5.03     39.46 o
  -7  31   5        1.60       17.27     39.28 o
  -6  31   5        0.55       -7.16     37.98 o
  -5  31   5        1.38       21.62     19.22 o
  -4  31   5        3.31      -26.58     26.58 o
  -3  31   5        0.05       35.75     20.86 o
  -2  31   5        0.58        4.98     26.55 o
  -1  31   5        4.36        1.29     26.41 o
   0  31   5        1.20        3.38     21.08 o
   1  31   5        0.22       -6.69     25.45 o
   2  31   5        0.74       24.97     24.93 o
   3  31   5        3.85       11.69     26.51 o
   4  31   5        0.67       19.35     24.02 o
   5  31   5        0.29        1.27     25.77 o
  -5  32   5        1.03      -14.76     26.81 o
  -4  32   5        1.63       16.71     20.70 o
  -3  32   5        6.05       -5.91     23.15 o
  -2  32   5        1.85       20.77     21.62 o
  -1  32   5        2.37       -0.37     29.34 o
   0  32   5        1.23      -30.50     30.50 o
   1  32   5        1.73       -2.08     26.19 o
   2  32   5        0.41      -18.75     25.93 o
   3  32   5        0.00       -0.22     26.38 o
 -23   0   6        0.68      -37.86     37.86 o
 -22   0   6       12.93      -37.86     37.86 o
 -21   0   6        0.38      -33.36     39.46 o
 -20   0   6        0.22       17.87     22.12 o
 -19   0   6        0.56       -2.01     32.24 o
 -18   0   6       99.80      114.70     23.66 o
 -17   0   6       13.98       32.36     20.53 o
 -16   0   6       29.91        1.66     30.35 o
 -15   0   6       17.57      -12.60     29.81 o
 -14   0   6       40.60       -4.50     29.34 o
 -13   0   6      125.03      127.66     22.24 o
 -12   0   6       90.22       77.67     20.35 o
 -11   0   6       11.71      -14.20     25.67 o
 -10   0   6      617.66      483.01     26.50 o
  -9   0   6      732.64      787.43     30.29 o
  -8   0   6      395.02      420.31     23.54 o
  -7   0   6        0.34        0.00     21.47 o
  -6   0   6      435.47      365.71     21.18 o
  -5   0   6     1471.12     1484.24     29.11 o
  -4   0   6      156.37      175.03     16.06 o
  -3   0   6     1183.39     1279.18     22.75 o
  -2   0   6      335.79      269.92     14.45 o
  -1   0   6     2098.34     1855.15     39.49 o
   0   0   6      581.37      594.09     17.25 o
   1   0   6     1525.76     1490.36     62.03 o
   2   0   6      170.28      135.77     12.23 o
   3   0   6     1163.36     1071.54     21.35 o
   4   0   6       36.39       36.01     12.09 o
   5   0   6      469.57      544.76     17.63 o
   6   0   6       40.32       39.99     15.85 o
   7   0   6       37.56        8.40     23.90 o
   8   0   6       90.36       96.25     20.88 o
   9   0   6      360.01      441.31     27.03 o
  10   0   6        7.16       33.54     18.40 o
  11   0   6        7.25      -29.99     29.99 o
  12   0   6        8.57        1.60     28.69 o
  13   0   6       42.57       39.40     22.30 o
  14   0   6       14.16      -31.59     31.59 o
  15   0   6        0.18      -11.48     31.47 o
  16   0   6        0.71      -27.86     33.66 o
  17   0   6        2.89      -36.03     36.03 o
  18   0   6        3.84      -36.91     36.91 o
  19   0   6        0.09      -38.33     38.33 o
  20   0   6        0.04       32.71     38.63 o
 -23   1   6        5.35       19.46     37.80 o
 -22   1   6        0.38        1.12     25.38 o
 -21   1   6        4.83        2.25     36.62 o
 -20   1   6        0.01        2.13     34.67 o
 -19   1   6       23.97       20.88     23.19 o
 -18   1   6        6.85      -35.26     35.26 o
 -17   1   6        1.73       22.72     31.23 o
 -16   1   6        0.11       19.05     20.47 o
 -15   1   6        6.85       -4.79     22.18 o
 -14   1   6       52.82       85.01     20.53 o
 -13   1   6      325.12      275.49     25.32 o
 -12   1   6        1.14       -5.38     26.15 o
 -11   1   6       10.01       -9.05     24.49 o
 -10   1   6       66.59       85.30     18.87 o
  -9   1   6     1058.44     1004.00     32.83 o
  -8   1   6      250.29      281.64     21.77 o
  -7   1   6        1.70        1.06     22.42 o
  -6   1   6      229.93      181.43     19.64 o
  -5   1   6      259.34      228.58     13.99 o
  -4   1   6     1205.55     1366.11     38.60 o
  -3   1   6     1246.02     1230.01     24.11 o
  -2   1   6      235.77      169.09     12.57 o
  -1   1   6      685.82      724.61     18.07 o
   0   1   6      805.21      825.48     26.15 o
   1   1   6       38.07       34.00     10.78 o
   2   1   6       12.86      -15.20     15.20 o
   3   1   6      119.76       93.82     12.78 o
   4   1   6      623.90      711.09     18.72 o
   5   1   6       57.58       73.15     11.98 o
   6   1   6       35.54       36.62     16.45 o
   7   1   6       11.71      -21.65     23.90 o
   8   1   6      233.00      247.22     23.60 o
   9   1   6        8.68       -2.78     28.63 o
  10   1   6        0.13        8.76     26.27 o
  11   1   6       41.53       41.71     20.47 o
  12   1   6        0.01        6.51     19.82 o
  13   1   6        7.53       -6.86     27.98 o
  14   1   6       13.76      -10.77     32.60 o
  15   1   6        9.36       26.86     21.89 o
  16   1   6        1.24       10.94     23.84 o
  17   1   6        1.52       25.26     35.73 o
  18   1   6        1.55      -37.15     37.15 o
  19   1   6        1.68      -40.52     40.52 o
  20   1   6        0.89      -42.00     42.00 o
 -23   2   6        0.05       -2.43     36.68 o
 -22   2   6        0.49       23.07     25.14 o
 -21   2   6        2.57      -38.92     38.92 o
 -20   2   6        0.03       30.58     24.37 o
 -19   2   6        0.04       10.00     33.78 o
 -18   2   6        7.76       30.17     32.89 o
 -17   2   6        0.09       -0.89     21.12 o
 -16   2   6        3.08      -24.90     29.99 o
 -15   2   6        5.85      -20.76     29.52 o
 -14   2   6       83.04       89.03     21.41 o
 -13   2   6       15.36       -5.74     26.32 o
 -12   2   6       10.64        8.16     25.97 o
 -11   2   6        0.02        5.21     25.56 o
 -10   2   6       15.48        2.43     23.72 o
  -9   2   6       30.52       77.44     17.98 o
  -8   2   6      167.67      158.89     18.75 o
  -7   2   6        2.27       26.56     14.26 o
  -6   2   6      166.01      181.43     17.21 o
  -5   2   6        1.54        3.96     15.01 o
  -4   2   6      676.16      673.56     17.92 o
  -3   2   6      242.91      257.00     28.63 o
  -2   2   6      391.35      332.75     14.01 o
  -1   2   6       74.16       92.26     11.17 o
   0   2   6       42.87       65.12     10.48 o
   1   2   6      185.32      180.78     11.77 o
   2   2   6        7.38       10.13     11.20 o
   3   2   6       15.42       10.37     14.42 o
   4   2   6      163.85      188.45     13.49 o
   5   2   6       38.60       39.35     17.60 o
   6   2   6       46.98       48.27     15.85 o
   7   2   6        1.99      -24.25     24.25 o
   8   2   6       20.11       12.96     19.58 o
   9   2   6       26.18        4.91     19.76 o
  10   2   6       15.88       14.38     26.44 o
  11   2   6        0.16      -28.40     28.40 o
  12   2   6        1.01       13.01     25.61 o
  13   2   6        9.04      -30.70     30.70 o
  14   2   6        0.02       -2.72     21.53 o
  15   2   6        0.03       -9.64     32.36 o
  16   2   6        5.12       -3.96     31.18 o
  17   2   6        0.50       18.99     32.89 o
  18   2   6        1.49      -34.01     35.73 o
  19   2   6        0.05       16.74     35.26 o
  20   2   6        0.14       12.60     35.43 o
 -23   3   6        0.08       20.76     25.67 o
 -22   3   6        0.81        9.29     39.58 o
 -21   3   6        0.97       24.61     34.61 o
 -20   3   6        6.02        0.00     36.32 o
 -19   3   6        1.31       12.01     34.01 o
 -18   3   6        8.10      -16.92     31.06 o
 -17   3   6        2.58      -10.59     32.00 o
 -16   3   6       77.25       55.02     22.89 o
 -15   3   6       30.70       40.17     20.11 o
 -14   3   6        0.06       21.06     27.92 o
 -13   3   6       21.59      -21.59     26.98 o
 -12   3   6       34.08        0.00     27.21 o
 -11   3   6       99.92      107.01     19.17 o
 -10   3   6        0.10       21.89     23.07 o
  -9   3   6      142.93      138.84     19.52 o
  -8   3   6       14.22       36.14     16.15 o
  -7   3   6      110.84      119.73     17.98 o
  -6   3   6       42.94       66.43     16.21 o
  -5   3   6      216.11      204.30     12.93 o
  -4   3   6      157.31      160.94     13.45 o
  -3   3   6      631.63      564.02     17.13 o
  -2   3   6       39.83       56.50     10.62 o
  -1   3   6      151.04      130.97     11.41 o
   0   3   6        1.83       14.36     11.17 o
   1   3   6       39.25       24.95     11.86 o
   2   3   6        2.18       -1.62     23.96 o
   3   3   6       13.61        1.99     14.41 o
   4   3   6       10.37      -15.70     15.70 o
   5   3   6       14.08       20.20     13.47 o
   6   3   6       16.15        4.61     22.83 o
   7   3   6       52.78       43.78     17.45 o
   8   3   6       17.81       29.28     17.45 o
   9   3   6        1.26       28.10     19.23 o
  10   3   6       26.38       20.23     19.58 o
  11   3   6        5.72      -28.99     28.99 o
  12   3   6        1.90      -28.99     28.99 o
  13   3   6        1.60        3.43     30.94 o
  14   3   6        0.49       28.04     21.00 o
  15   3   6        0.09       21.24     21.77 o
  16   3   6        6.11      -37.27     37.27 o
  17   3   6        1.07      -12.72     36.68 o
  18   3   6        0.09        9.05     24.90 o
  19   3   6        0.07      -21.59     40.52 o
  20   3   6        0.46        5.09     37.39 o
 -23   4   6        0.45      -36.80     37.74 o
 -22   4   6        3.39       11.65     36.38 o
 -21   4   6        8.29       33.72     36.32 o
 -20   4   6        0.21       45.79     21.36 o
 -19   4   6        3.13       49.34     22.66 o
 -18   4   6       12.59       12.30     22.01 o
 -17   4   6        3.86       15.97     30.88 o
 -16   4   6        4.68       16.80     25.91 o
 -15   4   6       13.97       29.11     20.11 o
 -14   4   6       26.42      -16.68     20.88 o
 -13   4   6       28.03        7.28     26.62 o
 -12   4   6      143.54      171.67     20.29 o
 -11   4   6       82.70      112.63     18.46 o
 -10   4   6       75.94       67.56     18.04 o
  -9   4   6        3.32       19.29     17.63 o
  -8   4   6      466.61      471.54     23.72 o
  -7   4   6       20.32        5.32     22.24 o
  -6   4   6      248.93      294.90     20.29 o
  -5   4   6        6.75       -7.96     16.29 o
  -4   4   6     1111.31     1007.94     21.19 o
  -3   4   6      865.42      860.64     19.70 o
  -2   4   6      168.52      129.21     12.23 o
  -1   4   6      752.82      688.08     17.98 o
   0   4   6       14.50       32.02     11.99 o
   1   4   6      110.96      102.07     11.27 o
   2   4   6        2.95       -1.52     13.78 o
   3   4   6        3.90       -0.73     11.83 o
   4   4   6       85.42       88.75     12.57 o
   5   4   6      359.33      406.11     16.68 o
   6   4   6       31.68       19.82     17.39 o
   7   4   6       16.49       -4.91     25.91 o
   8   4   6        0.05       -6.57     26.56 o
   9   4   6      203.39      257.33     23.19 o
  10   4   6        4.34      -25.14     25.14 o
  11   4   6        1.15       20.41     19.23 o
  12   4   6        1.56       24.73     27.21 o
  13   4   6        0.14       -8.70     28.34 o
  14   4   6        6.55       -7.28     31.00 o
  15   4   6        5.06       -3.90     32.48 o
  16   4   6        2.69       35.26     22.83 o
  17   4   6        0.77      -33.78     33.78 o
  18   4   6        0.09       -9.05     34.84 o
  19   4   6        0.01      -39.81     39.81 o
  20   4   6        0.03       15.26     41.76 o
 -23   5   6        6.41       -6.15     26.50 o
 -22   5   6        0.44       25.73     36.14 o
 -21   5   6        1.33       59.98     25.97 o
 -20   5   6        4.46       23.60     35.14 o
 -19   5   6       10.00        1.01     23.72 o
 -18   5   6        2.10       61.94     22.24 o
 -17   5   6       23.07       60.75     20.11 o
 -16   5   6        2.57       -8.46     27.86 o
 -15   5   6        9.51       19.58     29.11 o
 -14   5   6       45.31      -15.32     29.64 o
 -13   5   6      198.52      146.83     22.78 o
 -12   5   6       15.67       38.33     17.75 o
 -11   5   6        2.06      -19.99     25.61 o
 -10   5   6      142.03      214.56     20.23 o
  -9   5   6      602.19      550.69     26.92 o
  -8   5   6       66.27       66.20     17.98 o
  -7   5   6      146.71      140.32     17.87 o
  -6   5   6       57.92       44.96     17.57 o
  -5   5   6      510.92      453.86     16.25 o
  -4   5   6      948.13      959.18     32.15 o
  -3   5   6      345.92      335.96     14.64 o
  -2   5   6      215.16      168.70     12.08 o
  -1   5   6       30.87       43.17     26.41 o
   0   5   6     1074.94     1091.24     20.93 o
   1   5   6        0.33        5.30     12.05 o
   2   5   6        0.08      -15.92     19.40 o
   3   5   6        0.51       10.44     13.89 o
   4   5   6      433.25      406.70     16.80 o
   5   5   6       40.65       25.12     27.57 o
   6   5   6       91.04       25.56     27.86 o
   7   5   6       16.27       15.08     24.67 o
   8   5   6      130.92       75.78     21.41 o
   9   5   6       12.38        5.74     26.68 o
  10   5   6        8.89      -14.67     27.27 o
  11   5   6       12.81       20.59     19.17 o
  12   5   6        0.11      -19.94     27.92 o
  13   5   6        5.02      -19.29     33.07 o
  14   5   6        6.85       31.18     22.95 o
  15   5   6        5.62       23.49     23.49 o
  16   5   6        0.02      -16.21     36.03 o
  17   5   6        1.19       34.25     23.19 o
  18   5   6        0.40      -38.04     38.04 o
  19   5   6        1.57      -19.40     39.22 o
  20   5   6        0.00      -12.78     41.17 o
 -23   6   6        0.00       22.36     28.34 o
 -22   6   6        4.03       35.32     35.79 o
 -21   6   6        1.76      -15.97     39.81 o
 -20   6   6        0.05      -21.41     38.33 o
 -19   6   6        0.29       16.39     29.34 o
 -18   6   6       25.31        2.90     23.37 o
 -17   6   6        7.12       16.27     28.81 o
 -16   6   6        0.15       12.13     28.87 o
 -15   6   6        1.46      -18.16     29.76 o
 -14   6   6       59.49       59.69     19.17 o
 -13   6   6       61.18       62.41     20.41 o
 -12   6   6       23.92       18.40     17.57 o
 -11   6   6        6.68        0.00     23.66 o
 -10   6   6      106.48      112.40     19.99 o
  -9   6   6       95.17       84.36     19.88 o
  -8   6   6      308.80      308.97     21.65 o
  -7   6   6       18.25       13.37     23.72 o
  -6   6   6      200.85      217.16     20.41 o
  -5   6   6      641.74      628.86     17.79 o
  -4   6   6      108.76       94.95     11.96 o
  -3   6   6        6.74       10.12     11.74 o
  -2   6   6       66.91       52.26     12.10 o
  -1   6   6      448.14      427.19     17.33 o
   0   6   6       62.83       70.25     11.04 o
   1   6   6      252.88      269.16     13.78 o
   2   6   6        7.91       -4.34     14.67 o
   3   6   6      234.35      237.56     26.68 o
   4   6   6       20.08       16.68     18.37 o
   5   6   6      241.81      218.82     27.27 o
   6   6   6       52.68       92.76     17.87 o
   7   6   6      131.13      132.75     19.94 o
   8   6   6       22.34       20.23     26.50 o
   9   6   6        4.64       10.88     19.34 o
  10   6   6        1.17      -27.98     27.98 o
  11   6   6        0.35      -17.63     28.87 o
  12   6   6        5.26       16.80     27.21 o
  13   6   6       16.12       -8.87     32.83 o
  14   6   6        5.45        0.00     31.41 o
  15   6   6        0.05      -35.02     35.02 o
  16   6   6        0.09        6.21     33.90 o
  17   6   6        3.65      -15.08     38.81 o
  18   6   6        0.99       58.56     23.78 o
  19   6   6        0.24      -29.28     38.27 o
  20   6   6        0.08      -42.59     42.59 o
 -23   7   6        1.60       36.26     27.21 o
 -22   7   6        1.95      -37.98     39.58 o
 -21   7   6        0.06      -38.51     38.51 o
 -20   7   6       16.46       38.92     25.14 o
 -19   7   6        1.90      -36.97     36.97 o
 -18   7   6        1.06       27.21     33.42 o
 -17   7   6        8.50       29.22     31.18 o
 -16   7   6       70.42       68.44     22.72 o
 -15   7   6       33.14      -28.40     30.17 o
 -14   7   6        3.50        7.87     28.51 o
 -13   7   6       16.66       18.10     26.62 o
 -12   7   6       52.03       14.38     29.16 o
 -11   7   6       35.72        7.45     19.64 o
 -10   7   6       20.41        7.69     24.79 o
  -9   7   6      139.98      122.63     21.36 o
  -8   7   6      331.65      288.51     22.24 o
  -7   7   6       41.81       12.48     24.08 o
  -6   7   6       49.71       60.22     16.39 o
  -5   7   6      500.14      449.49     15.94 o
  -4   7   6      268.05      243.53     13.80 o
  -3   7   6       52.11       48.08     29.70 o
  -2   7   6      145.78      144.34     14.08 o
  -1   7   6      221.34      224.83     26.53 o
   0   7   6      180.87      168.39     12.32 o
   1   7   6        1.59       14.12     14.32 o
   2   7   6       20.83       20.27     12.49 o
   3   7   6      133.80      133.71     13.03 o
   4   7   6      530.58      466.25     17.48 o
   5   7   6        9.89       16.29     13.13 o
   6   7   6       62.46       71.76     18.81 o
   7   7   6       65.68       79.86     18.46 o
   8   7   6       41.88       24.67     25.32 o
   9   7   6        4.00      -28.16     28.16 o
  10   7   6        0.26       22.66     25.20 o
  11   7   6       29.26       60.87     20.11 o
  12   7   6       11.62      -30.64     31.18 o
  13   7   6        3.31      -28.69     30.88 o
  14   7   6        8.91       22.48     22.36 o
  15   7   6        8.74       11.95     35.26 o
  16   7   6       12.74        6.27     34.96 o
  17   7   6        0.41       71.88     22.30 o
  18   7   6        0.02      -39.28     39.28 o
  19   7   6        1.34       55.37     25.85 o
 -23   8   6        1.22      -38.92     38.92 o
 -22   8   6        1.28      -38.16     38.16 o
 -21   8   6       26.92       16.27     37.80 o
 -20   8   6        0.80      -36.14     36.14 o
 -19   8   6       10.44       10.47     33.48 o
 -18   8   6        3.45       -5.92     32.83 o
 -17   8   6       28.98       54.54     23.01 o
 -16   8   6        8.73      -10.65     32.60 o
 -15   8   6      146.49      195.10     25.14 o
 -14   8   6       16.14       -4.79     29.40 o
 -13   8   6       47.76       62.88     20.05 o
 -12   8   6       10.70       20.47     24.37 o
 -11   8   6      180.58      163.21     22.78 o
 -10   8   6      184.70      183.56     21.18 o
  -9   8   6       71.44       52.65     19.05 o
  -8   8   6       54.91       53.30     18.63 o
  -7   8   6       16.41       17.98     16.50 o
  -6   8   6      407.43      388.54     23.66 o
  -5   8   6        0.47        6.92     12.23 o
  -4   8   6        0.04      -15.32     15.32 o
  -3   8   6      156.67      162.23     13.45 o
  -2   8   6      528.05      523.82     40.05 o
  -1   8   6       79.27      105.63     13.46 o
   0   8   6      210.67      191.27     12.84 o
   1   8   6       56.16       57.75     12.25 o
   2   8   6      416.15      402.31     16.13 o
   3   8   6      126.94      123.88     13.11 o
   4   8   6      191.99      202.12     19.37 o
   5   8   6        0.48       -1.91     16.90 o
   6   8   6      124.23      108.02     18.87 o
   7   8   6       29.34       54.96     16.21 o
   8   8   6       79.09       96.31     19.17 o
   9   8   6       19.40       16.21     19.11 o
  10   8   6        5.20      -18.40     27.09 o
  11   8   6       23.04       39.69     20.35 o
  12   8   6       43.96       38.81     20.65 o
  13   8   6        9.18       48.15     21.89 o
  14   8   6        0.60        5.68     30.29 o
  15   8   6        4.76       22.18     32.71 o
  16   8   6        8.68      -38.04     38.04 o
  17   8   6        1.91       13.43     24.96 o
  18   8   6        0.28       -4.67     38.33 o
  19   8   6        0.20       -9.94     39.10 o
 -22   9   6        0.99       -4.85     41.41 o
 -21   9   6        0.04       11.77     39.40 o
 -20   9   6       33.09       45.37     26.98 o
 -19   9   6        0.34      -36.44     36.44 o
 -18   9   6        1.58       19.94     31.12 o
 -17   9   6        1.59        5.74     34.49 o
 -16   9   6       63.90       78.56     23.49 o
 -15   9   6       10.50      -13.78     30.64 o
 -14   9   6       47.61       25.97     31.00 o
 -13   9   6        2.09       28.10     28.63 o
 -12   9   6      112.58      172.03     22.30 o
 -11   9   6      130.77      147.65     21.59 o
 -10   9   6       27.97       12.07     26.15 o
  -9   9   6       25.21      -13.01     26.09 o
  -8   9   6        0.24      -13.67     24.73 o
  -7   9   6      188.30      239.64     20.29 o
  -6   9   6       11.17      -10.59     23.07 o
  -5   9   6       17.90        1.14     15.58 o
  -4   9   6       48.10       26.78     11.54 o
  -3   9   6      325.12      301.39     14.68 o
  -2   9   6       15.10       11.36     12.95 o
  -1   9   6      253.39      270.77     14.13 o
   0   9   6        1.47      -17.75     17.75 o
   1   9   6      127.18      143.80     13.03 o
   2   9   6      166.64      200.16     24.76 o
   3   9   6      105.74      119.50     13.20 o
   4   9   6       28.32       -2.89     17.05 o
   5   9   6       34.39       52.18     12.49 o
   6   9   6       38.39       39.46     18.93 o
   7   9   6      104.25      133.28     19.64 o
   8   9   6        3.67       14.26     25.32 o
   9   9   6        3.77      -26.98     26.98 o
  10   9   6        6.37       -4.67     26.38 o
  11   9   6       12.16        9.88     24.25 o
  12   9   6       14.70      -17.51     32.24 o
  13   9   6        8.08       39.69     21.24 o
  14   9   6        1.80      -33.96     33.96 o
  15   9   6        1.58      -35.97     35.97 o
  16   9   6        3.14      -23.60     35.67 o
  17   9   6        3.97      -24.90     37.74 o
  18   9   6        0.18      -37.03     37.03 o
  19   9   6        0.65      -39.87     39.87 o
 -22  10   6        0.96      -31.89     42.42 o
 -21  10   6        3.57       -7.16     38.45 o
 -20  10   6        0.00       41.47     24.61 o
 -19  10   6        8.70        0.00     37.56 o
 -18  10   6        0.00       20.23     31.23 o
 -17  10   6       21.31        9.70     24.20 o
 -16  10   6        8.24        1.83     33.13 o
 -15  10   6       16.69      -17.57     31.71 o
 -14  10   6        0.38       23.13     28.45 o
 -13  10   6        0.00      -29.87     29.87 o
 -12  10   6       51.42       78.38     20.59 o
 -11  10   6       40.73       56.79     19.40 o
 -10  10   6        6.35      -24.73     27.09 o
  -9  10   6        2.27       -4.02     18.99 o
  -8  10   6      184.82      182.38     21.00 o
  -7  10   6       10.65        9.82     22.72 o
  -6  10   6       19.21       24.79     17.69 o
  -5  10   6       23.54       52.68     11.76 o
  -4  10   6      122.84       92.06     15.74 o
  -3  10   6      124.30      139.85     27.66 o
  -2  10   6      219.49      249.67     22.78 o
  -1  10   6       45.67       70.70     11.48 o
   0  10   6        3.56        2.25     15.29 o
   1  10   6      123.45      132.45     13.47 o
   2  10   6      111.21      114.92     13.16 o
   3  10   6       20.79       15.49     17.25 o
   4  10   6       29.24       31.58     13.83 o
   5  10   6      101.24      117.61     13.68 o
   6  10   6        7.41        1.36     17.04 o
   7  10   6        7.00       17.98     24.73 o
   8  10   6       21.46       43.72     18.28 o
   9  10   6       10.38        5.38     18.16 o
  10  10   6        6.48       -1.60     27.80 o
  11  10   6        3.02      -29.93     29.93 o
  12  10   6        3.47       -5.26     27.80 o
  13  10   6        0.10       26.27     31.94 o
  14  10   6        0.08       35.14     21.41 o
  15  10   6        2.14      -18.69     35.79 o
  16  10   6        2.67      -35.91     35.91 o
  17  10   6        0.00       29.87     36.50 o
  18  10   6        0.00       31.18     37.21 o
  19  10   6        0.07      -40.64     42.83 o
 -22  11   6        0.48       19.88     26.98 o
 -21  11   6        1.03       33.78     35.61 o
 -20  11   6        0.84      -11.36     35.32 o
 -19  11   6        0.05        4.38     34.31 o
 -18  11   6        0.89       -7.22     24.90 o
 -17  11   6        0.43        3.96     31.77 o
 -16  11   6        1.75        7.45     30.94 o
 -15  11   6        1.08       25.02     32.00 o
 -14  11   6        8.66      -27.45     27.45 o
 -13  11   6        2.29       11.36     27.33 o
 -12  11   6        0.11      -12.30     25.73 o
 -11  11   6        0.06      -27.92     27.92 o
 -10  11   6       64.79       18.99     19.40 o
  -9  11   6        1.99       24.61     28.04 o
  -8  11   6       29.93       41.29     18.04 o
  -7  11   6       17.13       21.47     24.67 o
  -6  11   6       25.34       23.66     25.73 o
  -5  11   6       31.28       31.64     11.29 o
  -4  11   6      196.39      241.64     27.71 o
  -3  11   6       26.93       34.30     48.36 o
  -2  11   6       25.32       24.99     12.94 o
  -1  11   6        6.81        7.59     15.18 o
   0  11   6       35.85       55.44     11.72 o
   1  11   6       23.03       25.81     13.12 o
   2  11   6       20.30        6.78     16.18 o
   3  11   6       73.72       38.50     13.05 o
   4  11   6       56.73       46.58     25.11 o
   5  11   6        0.00       -8.00     14.97 o
   6  11   6       23.61       19.40     18.99 o
   7  11   6        8.63       -1.42     23.31 o
   8  11   6        3.81       -5.21     18.16 o
   9  11   6        4.24        3.14     26.44 o
  10  11   6        3.26      -19.52     28.45 o
  11  11   6        2.04      -30.58     30.58 o
  12  11   6        0.62        6.27     21.36 o
  13  11   6        2.74       -5.74     30.88 o
  14  11   6        0.12      -36.09     36.09 o
  15  11   6        0.89      -36.68     36.68 o
  16  11   6        0.82       28.69     25.14 o
  17  11   6        0.03      -20.94     37.62 o
  18  11   6        0.10      -14.55     37.15 o
  19  11   6        0.21       12.84     41.23 o
 -22  12   6        0.49       -2.54     37.92 o
 -21  12   6        8.23        7.34     37.21 o
 -20  12   6        0.01       67.02     25.44 o
 -19  12   6        2.37       21.06     25.02 o
 -18  12   6        1.27       21.95     25.44 o
 -17  12   6        8.87       17.10     24.08 o
 -16  12   6        3.81      -13.37     32.65 o
 -15  12   6       21.18       12.72     29.87 o
 -14  12   6        0.04      -17.45     30.94 o
 -13  12   6        3.07      -16.62     28.28 o
 -12  12   6        8.31      -18.87     29.11 o
 -11  12   6       52.72        6.03     30.88 o
 -10  12   6       63.59       64.36     21.12 o
  -9  12   6      111.15       71.05     21.53 o
  -8  12   6       51.30       97.96     20.29 o
  -7  12   6        0.73        5.21     26.80 o
  -6  12   6      159.64      208.23     20.11 o
  -5  12   6       67.80       41.29     27.92 o
  -4  12   6       41.06       85.54     11.74 o
  -3  12   6       40.98       43.30     11.56 o
  -2  12   6      108.55      131.69     25.17 o
  -1  12   6       36.14       36.04     11.89 o
   0  12   6        0.21       -1.79     16.25 o
   1  12   6       23.59       28.10     11.51 o
   2  12   6      108.13      129.30     13.76 o
   3  12   6       70.83       61.33     12.96 o
   4  12   6        1.63        3.72     13.82 o
   5  12   6       29.06       37.15     12.38 o
   6  12   6       33.03       27.74     17.92 o
   7  12   6        8.92      -18.93     26.21 o
   8  12   6        2.23        3.08     22.89 o
   9  12   6        0.01       -6.45     27.92 o
  10  12   6        1.66      -28.75     28.75 o
  11  12   6        9.82       35.91     20.23 o
  12  12   6        6.36      -16.50     30.29 o
  13  12   6        1.14        1.95     32.30 o
  14  12   6        0.07      -36.62     36.62 o
  15  12   6        2.88      -37.27     37.27 o
  16  12   6        2.23      -39.52     39.52 o
  17  12   6        0.27        7.10     38.63 o
  18  12   6        0.07        4.91     36.38 o
 -21  13   6        0.69      -29.81     42.18 o
 -20  13   6       20.83       16.45     37.80 o
 -19  13   6        2.52       38.33     26.86 o
 -18  13   6        1.42      -37.51     37.51 o
 -17  13   6        3.10      -32.77     35.97 o
 -16  13   6       38.82       23.37     25.79 o
 -15  13   6        0.80       18.52     33.90 o
 -14  13   6       12.23      -13.43     22.72 o
 -13  13   6        0.05       25.56     20.53 o
 -12  13   6       31.91       11.30     29.64 o
 -11  13   6       45.16       33.36     21.12 o
 -10  13   6       64.66       57.26     21.71 o
  -9  13   6       45.38       67.38     20.05 o
  -8  13   6      139.86      118.43     22.07 o
  -7  13   6      437.19      536.85     27.86 o
  -6  13   6        3.75      -26.44     26.44 o
  -5  13   6       15.79       13.05     13.26 o
  -4  13   6       60.57       38.71     12.00 o
  -3  13   6      145.08      186.30     13.92 o
  -2  13   6        6.02       -9.04     17.82 o
  -1  13   6      296.89      347.39     34.16 o
   0  13   6        4.30       -1.60     15.88 o
   1  13   6       67.24       51.90     12.85 o
   2  13   6        9.61       -1.60     14.90 o
   3  13   6      253.89      281.61     16.72 o
   4  13   6       11.62        8.38     18.42 o
   5  13   6        7.95       25.60     12.06 o
   6  13   6       15.17        7.34     26.80 o
   7  13   6       49.87       56.97     19.05 o
   8  13   6        1.95       -6.27     27.33 o
   9  13   6       10.76       33.78     19.76 o
  10  13   6        3.60      -29.34     29.70 o
  11  13   6       39.81       55.49     21.95 o
  12  13   6        3.10       13.13     28.34 o
  13  13   6        2.12        9.88     30.64 o
  14  13   6        0.15       16.68     33.25 o
  15  13   6        2.91       10.83     36.38 o
  16  13   6        4.16      -22.83     37.62 o
  17  13   6        1.75      -38.16     38.16 o
  18  13   6        0.04      -32.54     40.58 o
 -21  14   6       12.49       46.73     28.75 o
 -20  14   6        0.73      -21.53     40.34 o
 -19  14   6        6.25      -27.57     36.91 o
 -18  14   6        2.98       13.01     24.67 o
 -17  14   6       27.09       18.81     34.55 o
 -16  14   6        2.00        7.93     32.95 o
 -15  14   6       30.13       -5.68     33.66 o
 -14  14   6       11.95       36.62     22.36 o
 -13  14   6        6.04       26.21     31.00 o
 -12  14   6       34.23      -32.60     32.60 o
 -11  14   6       99.41      134.11     21.77 o
 -10  14   6        1.50       38.04     19.11 o
  -9  14   6       24.98       19.40     29.99 o
  -8  14   6        0.15       17.27     26.38 o
  -7  14   6        4.76       16.68     28.69 o
  -6  14   6      161.46      175.81     22.12 o
  -5  14   6        1.16       27.65     11.77 o
  -4  14   6        2.94      -16.59     16.59 o
  -3  14   6       27.40       32.66     12.17 o
  -2  14   6      301.74      288.56     16.25 o
  -1  14   6        6.79        2.97     16.39 o
   0  14   6       26.51       21.23     15.59 o
   1  14   6       48.87       50.96     12.56 o
   2  14   6       54.74       57.59     12.90 o
   3  14   6       43.17       57.51     18.84 o
   4  14   6      170.86      129.19     14.87 o
   5  14   6       16.37      -15.72     18.74 o
   6  14   6       50.43       43.60     19.29 o
   7  14   6        0.73       -9.29     28.34 o
   8  14   6       41.38        0.00     26.27 o
   9  14   6        0.02       11.83     26.62 o
  10  14   6       10.23       26.56     28.28 o
  11  14   6        2.04       -9.17     29.16 o
  12  14   6       11.80      -11.48     32.48 o
  13  14   6        7.66       18.22     33.42 o
  14  14   6        0.00       27.69     34.67 o
  15  14   6        6.88        2.19     36.80 o
  16  14   6        7.76      -38.27     38.27 o
  17  14   6        0.40       36.68     41.29 o
  18  14   6        0.61      -27.98     43.24 o
 -21  15   6        1.45       29.58     28.16 o
 -20  15   6        8.94       29.22     40.88 o
 -19  15   6        0.26      -39.52     39.52 o
 -18  15   6        0.70      -31.06     36.74 o
 -17  15   6        0.52      -17.10     35.73 o
 -16  15   6       27.98       30.52     34.72 o
 -15  15   6       11.76       17.51     32.48 o
 -14  15   6        0.03      -33.19     33.19 o
 -13  15   6        8.61       10.77     30.41 o
 -12  15   6       46.20      -30.70     33.96 o
 -11  15   6       81.97       45.20     23.43 o
 -10  15   6        7.45      -16.03     30.94 o
  -9  15   6        6.75       27.74     28.75 o
  -8  15   6      106.40      102.58     22.30 o
  -7  15   6       16.98        4.32     27.63 o
  -6  15   6        0.95       -9.94     26.38 o
  -5  15   6       68.21       52.51     14.05 o
  -4  15   6       70.50       84.87     12.59 o
  -3  15   6       92.95       80.94     13.18 o
  -2  15   6        9.85       17.27     16.46 o
  -1  15   6      108.38       75.85     14.03 o
   0  15   6       25.25       20.37     12.39 o
   1  15   6       29.59       13.11     31.03 o
   2  15   6       10.14       20.31     12.18 o
   3  15   6       25.08       19.15     15.30 o
   4  15   6       87.30       66.90     15.35 o
   5  15   6       14.64       30.30     14.52 o
   6  15   6        0.24       10.83     18.46 o
   7  15   6       66.86       30.23     30.76 o
   8  15   6       23.39        0.00     27.92 o
   9  15   6        0.20      -17.39     28.69 o
  10  15   6        0.88       24.55     21.30 o
  11  15   6        8.94      -26.32     33.42 o
  12  15   6        2.86       30.41     22.95 o
  13  15   6        0.82      -31.06     34.96 o
  14  15   6        1.76        6.51     37.09 o
  15  15   6        1.49       18.04     35.14 o
  16  15   6        4.61       28.45     41.05 o
  17  15   6        1.22      -41.59     41.59 o
 -20  16   6        0.04      -24.85     42.30 o
 -19  16   6        0.40        4.73     38.69 o
 -18  16   6        4.00       -9.05     38.98 o
 -17  16   6        2.42       26.21     36.68 o
 -16  16   6        0.01       20.82     32.54 o
 -15  16   6        0.54      -35.73     35.73 o
 -14  16   6       41.90       52.06     24.67 o
 -13  16   6       32.60       23.96     32.30 o
 -12  16   6        8.36      -12.30     21.59 o
 -11  16   6        0.89      -22.01     29.58 o
 -10  16   6        0.93       14.85     28.45 o
  -9  16   6       23.98       27.09     32.83 o
  -8  16   6       24.89        4.61     29.05 o
  -7  16   6        4.79      -30.52     30.52 o
  -6  16   6       53.79       72.70     21.47 o
  -5  16   6       31.19       -7.56     23.22 o
  -4  16   6       10.27       25.06     13.93 o
  -3  16   6       10.03       -2.31     20.02 o
  -2  16   6       75.27       43.70     30.38 o
  -1  16   6       80.57       74.14     13.40 o
   0  16   6        0.93       -7.89     18.02 o
   1  16   6       30.62       10.30     25.56 o
   2  16   6        0.02        8.27     14.49 o
   3  16   6       50.48       46.55     13.82 o
   4  16   6       65.75       67.03     14.31 o
   5  16   6       22.49       31.56     15.65 o
   6  16   6       39.29       31.23     20.82 o
   7  16   6        2.51        8.22     19.05 o
   8  16   6        1.47      -30.05     30.05 o
   9  16   6       13.03      -25.08     30.58 o
  10  16   6        4.77       20.53     20.82 o
  11  16   6        0.34       25.08     29.93 o
  12  16   6        1.17       46.20     21.71 o
  13  16   6        5.32      -14.85     32.77 o
  14  16   6        0.80      -24.49     35.79 o
  15  16   6        1.72      -39.58     39.58 o
  16  16   6        2.66       22.95     28.40 o
  17  16   6        0.00      -43.01     43.01 o
 -20  17   6        2.06        5.09     40.82 o
 -19  17   6        1.23       43.60     25.67 o
 -18  17   6        0.00      -39.75     39.75 o
 -17  17   6        0.28       -2.25     31.89 o
 -16  17   6        1.34       25.61     33.07 o
 -15  17   6        0.53       10.23     34.61 o
 -14  17   6       15.04       27.74     34.78 o
 -13  17   6       15.75       37.51     23.60 o
 -12  17   6        1.50       -1.83     32.18 o
 -11  17   6        1.09       27.98     30.17 o
 -10  17   6       15.06       22.18     30.17 o
  -9  17   6       42.50      -11.54     32.48 o
  -8  17   6        1.22       14.32     20.94 o
  -7  17   6        4.57        7.69     27.74 o
  -6  17   6        1.14      -15.26     26.98 o
  -5  17   6        2.42      -23.14     48.48 o
  -4  17   6       11.82       -6.89     17.29 o
  -3  17   6       59.67       70.55     13.74 o
  -2  17   6       10.75       21.42     14.53 o
  -1  17   6        8.23       -4.01     17.97 o
   0  17   6        8.12      -18.30     18.30 o
   1  17   6       32.19       18.29     19.11 o
   2  17   6       10.23       -2.43     18.95 o
   3  17   6       19.80       16.88     15.71 o
   4  17   6       35.47       36.16     17.10 o
   5  17   6        7.53       24.36     15.00 o
   6  17   6       15.59       28.16     28.93 o
   7  17   6        3.77      -31.71     31.71 o
   8  17   6        9.98        7.04     29.52 o
   9  17   6        0.09        5.50     30.47 o
  10  17   6        4.03      -17.27     31.77 o
  11  17   6        0.73      -25.73     32.89 o
  12  17   6        0.01       20.65     22.78 o
  13  17   6        0.82       32.60     35.49 o
  14  17   6        1.29      -39.04     39.04 o
  15  17   6        1.86      -39.52     39.52 o
  16  17   6        0.14        0.00     37.27 o
 -19  18   6        3.27       -7.45     42.71 o
 -18  18   6        0.61      -16.62     34.25 o
 -17  18   6        1.36      -37.45     37.45 o
 -16  18   6        0.29       -6.57     36.20 o
 -15  18   6       14.83       26.21     25.50 o
 -14  18   6        0.23        5.09     22.72 o
 -13  18   6        0.05       44.37     22.12 o
 -12  18   6       26.25        5.62     33.42 o
 -11  18   6        3.69      -32.65     32.65 o
 -10  18   6       15.31        8.81     30.17 o
  -9  18   6       24.70       13.67     32.18 o
  -8  18   6       10.20       -4.97     29.58 o
  -7  18   6        5.35       36.03     19.58 o
  -6  18   6       11.84        3.14     29.58 o
  -5  18   6       10.63       36.00     14.53 o
  -4  18   6       12.24       10.42     18.93 o
  -3  18   6        0.01       32.33     14.62 o
  -2  18   6       99.79      103.50     28.31 o
  -1  18   6        3.44        4.72     18.46 o
   0  18   6       43.20        1.42     19.96 o
   1  18   6       28.96       25.85     22.33 o
   2  18   6        4.05       11.85     16.83 o
   3  18   6       13.28        5.62     15.41 o
   4  18   6        4.27       19.45     15.55 o
   5  18   6       26.54       29.34     16.19 o
   6  18   6        9.93       44.49     19.05 o
   7  18   6        0.13      -15.74     29.87 o
   8  18   6        6.47        9.11     20.88 o
   9  18   6       14.37      -35.26     35.26 o
  10  18   6        2.38       12.84     21.30 o
  11  18   6        0.09      -20.35     34.67 o
  12  18   6        1.26      -34.07     34.07 o
  13  18   6        0.34       26.44     35.38 o
  14  18   6        0.70       29.16     27.57 o
  15  18   6        0.22       16.86     28.81 o
  16  18   6        0.99      -40.17     40.17 o
 -19  19   6        0.82       21.53     25.73 o
 -18  19   6        0.03       26.68     35.61 o
 -17  19   6        0.01      -16.45     37.68 o
 -16  19   6        4.11       28.10     25.44 o
 -15  19   6        0.88       30.17     33.13 o
 -14  19   6        4.66      -18.87     35.73 o
 -13  19   6        0.46       27.86     34.19 o
 -12  19   6        3.32      -37.21     37.21 o
 -11  19   6        0.11      -11.36     32.71 o
 -10  19   6       24.85       52.83     22.83 o
  -9  19   6        0.39       15.85     30.94 o
  -8  19   6        8.86       18.81     28.63 o
  -7  19   6        5.21        9.11     20.23 o
  -6  19   6        3.61       -4.91     28.87 o
  -5  19   6        5.57       12.13     41.91 o
  -4  19   6        0.36        8.83     18.24 o
  -3  19   6       51.82       50.85     22.51 o
  -2  19   6        2.50       23.38     15.09 o
  -1  19   6        0.00        8.80     24.46 o
   0  19   6        6.82       -9.88     19.70 o
   1  19   6        0.24        1.05     31.47 o
   2  19   6       16.94        0.55     20.09 o
   3  19   6       22.49       25.41     22.48 o
   4  19   6        1.25        2.15     15.28 o
   5  19   6        1.87        9.78     28.84 o
   6  19   6        4.06      -30.11     32.24 o
   7  19   6       15.52        3.61     31.12 o
   8  19   6        2.40        2.84     23.31 o
   9  19   6        0.47      -23.43     32.77 o
  10  19   6        0.08      -34.55     34.55 o
  11  19   6        1.58      -37.15     37.15 o
  12  19   6        0.69       -6.51     32.18 o
  13  19   6        1.26        0.00     34.96 o
  14  19   6        0.00       19.11     36.68 o
  15  19   6        0.87       39.46     40.40 o
 -18  20   6        0.88      -34.84     40.29 o
 -17  20   6        3.12       12.07     39.04 o
 -16  20   6        0.38      -16.15     39.10 o
 -15  20   6        0.66       54.31     23.54 o
 -14  20   6        8.24        2.13     35.49 o
 -13  20   6        3.50      -18.46     35.67 o
 -12  20   6        0.29       -7.93     35.14 o
 -11  20   6        6.32       11.71     23.66 o
 -10  20   6        6.57        1.89     30.35 o
  -9  20   6        7.52      -10.94     28.57 o
  -8  20   6        5.77       24.79     21.89 o
  -7  20   6       13.57       10.35     21.53 o
  -6  20   6       16.11       46.02     20.59 o
  -5  20   6       11.04       11.74     16.47 o
  -4  20   6        0.90      -23.69     36.17 o
  -3  20   6        7.57        3.81     18.27 o
  -2  20   6       10.78       25.00     14.99 o
  -1  20   6        0.68       -8.03     38.72 o
   0  20   6       14.48       16.56     16.29 o
   1  20   6       44.61       67.35     32.74 o
   2  20   6       26.64       31.39     14.03 o
   3  20   6        6.76       35.24     13.51 o
   4  20   6        9.98       33.60     14.22 o
   5  20   6       10.06       34.50     17.03 o
   6  20   6       25.37       56.85     22.95 o
   7  20   6        0.48      -14.97     32.00 o
   8  20   6        2.24      -34.67     34.67 o
   9  20   6        1.94       24.20     29.58 o
  10  20   6        2.65       -6.27     35.79 o
  11  20   6        0.01      -19.70     35.73 o
  12  20   6        5.37       31.29     34.78 o
  13  20   6        1.79       45.20     25.32 o
  14  20   6        1.72       31.83     33.48 o
  15  20   6        0.50        5.03     27.63 o
 -18  21   6        1.34       20.59     39.99 o
 -17  21   6        0.61       40.82     26.32 o
 -16  21   6        0.65      -35.61     40.46 o
 -15  21   6        1.29       34.19     25.91 o
 -14  21   6        3.69      -19.99     38.69 o
 -13  21   6       22.38       21.12     35.73 o
 -12  21   6        8.62      -31.18     35.49 o
 -11  21   6        2.65       20.17     33.78 o
 -10  21   6        9.97       54.60     22.07 o
  -9  21   6       23.75       26.44     34.72 o
  -8  21   6       25.32       10.94     23.31 o
  -7  21   6        2.33       14.32     20.82 o
  -6  21   6        3.68      -10.65     29.76 o
  -5  21   6       14.87       -5.13     20.33 o
  -4  21   6       43.90       43.36     14.71 o
  -3  21   6        7.43       -3.43     20.77 o
  -2  21   6        0.35       23.56     15.53 o
  -1  21   6       22.93       -4.22     20.67 o
   0  21   6       84.28      102.01     16.24 o
   1  21   6        1.17       13.59     21.24 o
   2  21   6        0.14       -9.00     25.38 o
   3  21   6        3.66       23.17     16.62 o
   4  21   6       28.94       22.10     21.67 o
   5  21   6        0.17       -0.79     20.64 o
   6  21   6        9.35       48.45     21.12 o
   7  21   6        4.78       -5.80     23.13 o
   8  21   6        9.32       13.96     22.24 o
   9  21   6        0.34       12.48     31.41 o
  10  21   6        6.02      -25.97     36.68 o
  11  21   6        3.88      -13.49     36.14 o
  12  21   6        2.63        2.31     36.14 o
  13  21   6        0.47      -40.23     40.23 o
  14  21   6        0.11        0.00     40.34 o
 -17  22   6        1.11      -40.34     40.34 o
 -16  22   6        0.10       21.95     41.59 o
 -15  22   6        1.20       16.45     39.04 o
 -14  22   6        4.65      -29.76     37.15 o
 -13  22   6        9.97      -35.38     35.38 o
 -12  22   6        9.70       15.03     35.73 o
 -11  22   6        0.06      -20.88     34.01 o
 -10  22   6       19.75       62.59     25.14 o
  -9  22   6       48.95       81.16     25.79 o
  -8  22   6       10.39      -37.09     37.09 o
  -7  22   6        0.20      -29.70     32.60 o
  -6  22   6        0.05      -31.71     31.71 o
  -5  22   6       23.99       25.84     18.03 o
  -4  22   6       22.28      -22.79     22.79 o
  -3  22   6       26.59      -22.15     22.15 o
  -2  22   6        1.85        2.95     19.46 o
  -1  22   6       49.96       57.05     31.53 o
   0  22   6        9.61        9.95     19.92 o
   1  22   6       24.35       27.59     15.03 o
   2  22   6        0.56        2.66     16.84 o
   3  22   6       22.22       25.73     17.82 o
   4  22   6        0.03       26.35     16.97 o
   5  22   6       25.15       23.20     22.63 o
   6  22   6        0.19      -31.77     31.77 o
   7  22   6        0.78       -7.99     33.78 o
   8  22   6        0.01        2.07     23.96 o
   9  22   6       21.81       32.18     33.84 o
  10  22   6        1.82      -37.92     39.81 o
  11  22   6        0.65       23.19     34.37 o
  12  22   6        0.14       22.83     25.85 o
  13  22   6        1.23      -39.75     39.75 o
  14  22   6        1.65       33.54     28.34 o
 -16  23   6        0.38       19.99     39.40 o
 -15  23   6        2.73      -40.17     40.17 o
 -14  23   6        9.00       -2.37     41.59 o
 -13  23   6        3.45       29.22     35.38 o
 -12  23   6        0.63       -1.12     26.50 o
 -11  23   6        0.53        5.38     25.61 o
 -10  23   6        7.15       37.62     24.02 o
  -9  23   6       11.93       -2.01     35.38 o
  -8  23   6       20.79      -23.54     36.56 o
  -7  23   6        1.82        5.80     24.61 o
  -6  23   6        8.25        5.74     33.25 o
  -5  23   6       16.99      -22.81     22.81 o
  -4  23   6       44.87       61.08     15.59 o
  -3  23   6        3.72       -0.86     21.54 o
  -2  23   6        4.86      -15.47     22.07 o
  -1  23   6        5.01       41.22     25.38 o
   0  23   6       34.88       18.87     23.07 o
   1  23   6        0.30       10.85     21.20 o
   2  23   6        0.05      -27.92     27.92 o
   3  23   6        0.01       -5.11     29.16 o
   4  23   6       35.78       24.73     16.79 o
   5  23   6        0.32      -22.41     34.01 o
   6  23   6        2.88       18.34     31.77 o
   7  23   6        0.92      -36.85     36.85 o
   8  23   6       17.19      106.36     23.25 o
   9  23   6        0.64       12.19     25.02 o
  10  23   6        1.00       -2.31     32.77 o
  11  23   6        0.93       -7.16     39.46 o
  12  23   6        0.95       30.88     27.09 o
  13  23   6        0.81       37.74     27.39 o
 -15  24   6        0.01       14.91     40.88 o
 -14  24   6        2.12      -19.46     39.40 o
 -13  24   6        4.79       30.17     37.39 o
 -12  24   6        0.00       21.77     26.21 o
 -11  24   6        0.66       34.61     25.79 o
 -10  24   6        4.13       43.30     24.55 o
  -9  24   6        3.97       27.33     33.42 o
  -8  24   6        0.27      -12.19     34.13 o
  -7  24   6        1.56        5.97     34.13 o
  -6  24   6        5.86       21.83     33.60 o
  -5  24   6       13.11       19.40     18.14 o
  -4  24   6        2.43       12.23     23.13 o
  -3  24   6        0.61       19.23     25.61 o
  -2  24   6        0.14        2.05     21.99 o
  -1  24   6        4.47       19.95     31.21 o
   0  24   6        7.36        4.00     18.31 o
   1  24   6        2.47      -15.29     21.99 o
   2  24   6        0.30      -21.75     21.75 o
   3  24   6        3.34      -11.56     32.42 o
   4  24   6        0.90       18.32     17.74 o
   5  24   6        5.97       23.91     18.40 o
   6  24   6        0.14      -20.41     34.07 o
   7  24   6        3.55       -4.32     34.72 o
   8  24   6        0.00      -36.50     36.50 o
   9  24   6        1.18        9.17     25.14 o
  10  24   6        0.02       30.88     34.96 o
  11  24   6        0.02       20.94     27.92 o
  12  24   6        0.03       33.07     39.46 o
 -15  25   6        0.02       19.23     28.87 o
 -14  25   6        0.18      -27.57     40.82 o
 -13  25   6        0.03        1.18     27.39 o
 -12  25   6        0.50       -4.73     39.63 o
 -11  25   6        0.45       -2.31     39.10 o
 -10  25   6        0.02       -8.99     35.73 o
[truncated: 185,812 more chars]
